# Supplementary material for: Nitrogen-regulated antisense transcription in the adaptation to nitrogen deficiency in Nostoc sp. PCC 7120
Source: PNAS Nexus. 2023 Jun 2;2(6):pgad187. doi: 10.1093/pnasnexus/pgad187 (PMC10287535; doi:10.1093/pnasnexus/pgad187)
Supplement: pgad187_Supplementary_Data [file pgad187_supplementary_data.zip]

Archive with 2 entries (2 files):
- PNASNEXUS-PNASNEXUS-2023-00150R-s01.pdf
- PNASNEXUS-PNASNEXUS-2023-00150R-s02.xlsx
