# Supplementary material for: Nitrogen-regulated antisense transcription in the adaptation to nitrogen deficiency in Nostoc sp. PCC 7120
Source: PNAS Nexus. 2023 Jun 2;2(6):pgad187. doi: 10.1093/pnasnexus/pgad187 (PMC10287535; doi:10.1093/pnasnexus/pgad187)
Supplement: pgad187_Supplementary_Data [file pgad187_supplementary_data.zip › PNASNEXUS-PNASNEXUS-2023-00150R-s02.xlsx]

## Sheet: TU
Name	Start	End	Strand	Replicon	TSS	Gene	Locus	Antisense_unit	Length	UTR5	UTR3
TU00001	1827	2046	fwd	NC_003272.1	nTSS_1827f				219
TU00002	3258	2860	rev	NC_003272.1	gTSS_3258r	ssrA	PCC7120DELTA_RS30590		398
TU00003	9641	3352	rev	NC_003272.1	gTSS_9641r	uncI-atpI-atpH-atpG-atpF-atpD-atpA-atpC	PCC7120DELTA_RS02030-PCC7120DELTA_RS02025-PCC7120DELTA_RS02020-PCC7120DELTA_RS02015-PCC7120DELTA_RS02010-PCC7120DELTA_RS02005-PCC7120DELTA_RS02000-PCC7120DELTA_RS01995		6289	48	66
TU00004	10424	10708	fwd	NC_003272.1					284
TU00005	12649	13566	fwd	NC_003272.1				TU00006=PCC7120DELTA_RS30750	917
TU00006	13583	12728	rev	NC_003272.1		PCC7120DELTA_RS30750	PCC7120DELTA_RS30750	TU00005=NA	855	62	0
TU00007	14289	15359	fwd	NC_003272.1	gTSS_14289f	PCC7120DELTA_RS30755	PCC7120DELTA_RS30755	TU00008=NA	1070	30	85
TU00008	15247	14871	rev	NC_003272.1	aTSS_15247r			TU00007=PCC7120DELTA_RS30755	376
TU00009	15651	19239	fwd	NC_003272.1	gTSS_15651f	apcE	PCC7120DELTA_RS02075	TU00010=NA	3588	127	63
TU00010	17705	17382	rev	NC_003272.1				TU00009=apcE	323
TU00011	19426	21082	fwd	NC_003272.1	gTSS_19426f	apcA-apcB-apcC	PCC7120DELTA_RS02080-PCC7120DELTA_RS02085-PCC7120DELTA_RS02090		1656	189	6
TU00012	21110	23934	fwd	NC_003272.1	gTSS_21110f	alr0024	PCC7120DELTA_RS02095	TU00013=all0028	2824
TU00013	23913	23295	rev	NC_003272.1	gTSS_23913r	all0028	PCC7120DELTA_RS02115	TU00012=alr0024	618	69	154
TU00014	24024	30147	fwd	NC_003272.1	nTSS_24024f	alr0029-alr0030	PCC7120DELTA_RS02120-PCC7120DELTA_RS02125	TU00015=NA	6123	344	90
TU00015	30531	29609	rev	NC_003272.1				TU00014=alr0029-alr0030,TU00016=glgA	922
TU00016	30237	31776	fwd	NC_003272.1	gTSS_30237f	glgA	PCC7120DELTA_RS02130	TU00015=NA,TU00017=menF	1539	26	35
TU00017	33352	31560	rev	NC_003272.1	gTSS_33352r	menF	PCC7120DELTA_RS02135	TU00016=glgA	1792	62	315
TU00018	33340	37261	fwd	NC_003272.1		menA-menC-menE	PCC7120DELTA_RS02140-PCC7120DELTA_RS02145-PCC7120DELTA_RS02150		3921	232	377
TU00019	38454	37232	rev	NC_003272.1		[murF]	[PCC7120DELTA_RS02155]		1222
TU00020	39327	38489	rev	NC_003272.1		PCC7120DELTA_RS32350-all0037	PCC7120DELTA_RS32350-PCC7120DELTA_RS02160		838	33	46
TU00021	39810	41902	fwd	NC_003272.1		rfbB-alr0039	PCC7120DELTA_RS02170-PCC7120DELTA_RS02175	TU00022=all0042-all0041-all0040	2092	47	76
TU00022	45780	41489	rev	NC_003272.1	nTSS_45780r	all0042-all0041-all0040	PCC7120DELTA_RS02190-PCC7120DELTA_RS02185-PCC7120DELTA_RS02180	TU00021=rfbB-alr0039	4291	331	471
TU00023	46457	47745	fwd	NC_003272.1	gTSS_46457f	asr0043-alr0044-[alr0045]	PCC7120DELTA_RS02195-PCC7120DELTA_RS02200-[PCC7120DELTA_RS02205]	TU00024=NA	1288	186	467
TU00024	47474	47241	rev	NC_003272.1				TU00023=asr0043-alr0044-[alr0045]	233
TU00025	48274	47780	rev	NC_003272.1	gTSS_48274r	asl0046	PCC7120DELTA_RS02210		494	88	122
TU00026	51014	48410	rev	NC_003272.1	nTSS_51014r	all0048-all0047	PCC7120DELTA_RS02220-PCC7120DELTA_RS02215	TU00027=NA	2604	318	60
TU00027	49713	50286	fwd	NC_003272.1	aTSS_49713f			TU00026=all0048-all0047	573
TU00028	51017	51313	fwd	NC_003272.1	nTSS_51017f				296
TU00029	54960	53359	rev	NC_003272.1	gTSS_54960r	all0050-[all0049]	PCC7120DELTA_RS02230-[PCC7120DELTA_RS02225]	TU00030=NA	1601	77	523
TU00030	53528	54641	fwd	NC_003272.1	nTSS_53528f			TU00029=all0050-[all0049]	1113
TU00031	55378	55055	rev	NC_003272.1	aTSS_55378r			TU00032=alr0051	323
TU00032	55095	56401	fwd	NC_003272.1	gTSS_55095f	alr0051	PCC7120DELTA_RS02235	TU00031=NA	1306	24	119
TU00033	56415	56514	fwd	NC_003272.1		Yfr1	Yfr1		99
TU00034	56606	56965	fwd	NC_003272.1	gTSS_56606f	trxA	PCC7120DELTA_RS02240		359	36	0
TU00035	57219	59978	fwd	NC_003272.1	gTSS_57219f	alr0053-pbp11	PCC7120DELTA_RS02245-PCC7120DELTA_RS02250		2759	20	187
TU00036	61464	63490	fwd	NC_003272.1	iTSS_61464f	alr0056-alr0058	PCC7120DELTA_RS02260-PCC7120DELTA_RS02265	TU00037=all0059	2026	372	71
TU00037	65918	63141	rev	NC_003272.1		all0059	PCC7120DELTA_RS02270	TU00036=alr0056-alr0058	2777	180	414
TU00038	66868	66526	rev	NC_003272.1	gTSS_66868r	asl0060	PCC7120DELTA_RS02275		342	25	30
TU00039	68037	67310	rev	NC_003272.1	gTSS_68037r	[all0061]	[PCC7120DELTA_RS02280]		727
TU00040	68094	69106	fwd	NC_003272.1	gTSS_68094f	asr0062-rbfA	PCC7120DELTA_RS02285-PCC7120DELTA_RS02290		1012	54	171
TU00041	69713	69492	rev	NC_003272.1					221
TU00042	69876	70460	fwd	NC_003272.1	gTSS_69876f	asr0064	PCC7120DELTA_RS02295	TU00043=all0067-dcd-all0065	584	112	236
TU00043	72397	69914	rev	NC_003272.1	gTSS_72397r	all0067-dcd-all0065	PCC7120DELTA_RS02310-PCC7120DELTA_RS02305-PCC7120DELTA_RS02300	TU00042=asr0064	2483	116	687
TU00044	72363	74041	fwd	NC_003272.1	nTSS_72363f	adk2-chrB	PCC7120DELTA_RS02315-PCC7120DELTA_RS02320	TU00045=NA,TU00046=NA,TU00047=sodA	1678	232	8
TU00045	73038	72586	rev	NC_003272.1	aTSS_73038r			TU00044=adk2-chrB	452
TU00046	73714	73425	rev	NC_003272.1	aTSS_73714r			TU00044=adk2-chrB	289
TU00047	75080	73786	rev	NC_003272.1	gTSS_75080r	sodA	PCC7120DELTA_RS02325	TU00044=adk2-chrB,TU00048=NA	1294	302	360
TU00048	75003	75856	fwd	NC_003272.1	aTSS_75003f			TU00047=sodA	853
TU00049	75930	77651	fwd	NC_003272.1		alr0072-alr0073	PCC7120DELTA_RS02335-PCC7120DELTA_RS02340		1721	35	100
TU00050	78086	79229	fwd	NC_003272.1	gTSS_78086f	hpsE	PCC7120DELTA_RS02345		1143	85	42
TU00051	79322	80965	fwd	NC_003272.1	gTSS_79322f	alr0075	PCC7120DELTA_RS02350		1643	17	151
TU00052	85891	86633	fwd	NC_003272.1	gTSS_85891f	asr0081	PCC7120DELTA_RS02380	TU00053=[ribD]	742	58	466
TU00053	87450	86277	rev	NC_003272.1		[ribD]	[PCC7120DELTA_RS02385]	TU00052=asr0081	1173
TU00054	87485	88906	fwd	NC_003272.1	gTSS_87485f	alr0083-alr0084	PCC7120DELTA_RS02390-PCC7120DELTA_RS02395	TU00055=NA,TU00056=mreB-mreC-mreD	1421	38	600
TU00055	88528	87896	rev	NC_003272.1				TU00054=alr0083-alr0084	632
TU00056	91391	88546	rev	NC_003272.1	nTSS_91391r	mreB-mreC-mreD	PCC7120DELTA_RS02410-PCC7120DELTA_RS02405-PCC7120DELTA_RS02400	TU00054=alr0083-alr0084,TU00057=NA	2845	279	15
TU00057	91065	91333	fwd	NC_003272.1	aTSS_91065f			TU00056=mreB-mreC-mreD	268
TU00058	91386	92610	fwd	NC_003272.1	gTSS_91386f	alr0088	PCC7120DELTA_RS02415	TU00059=all0089	1224	97	768
TU00059	92883	91903	rev	NC_003272.1		all0089	PCC7120DELTA_RS02420	TU00058=alr0088	980	234	0
TU00060	93029	94588	fwd	NC_003272.1	gTSS_93029f	alr0091	PCC7120DELTA_RS02425	TU00061=NA	1559	30	72
TU00061	94588	94163	rev	NC_003272.1				TU00060=alr0091	425
TU00062	94779	99238	fwd	NC_003272.1	nTSS_94779f	alr0092-hcwA	PCC7120DELTA_RS02435-PCC7120DELTA_RS02440	TU00063=NA,TU00064=NA,TU00065=NA	4459	389	5
TU00063	95854	95158	rev	NC_003272.1	aTSS_95854r			TU00062=alr0092-hcwA	696
TU00064	96800	96239	rev	NC_003272.1	aTSS_96800r			TU00062=alr0092-hcwA	561
TU00065	98968	98655	rev	NC_003272.1	aTSS_98968r			TU00062=alr0092-hcwA	313
TU00066	99349	100424	fwd	NC_003272.1	gTSS_99349f	murI	PCC7120DELTA_RS02445	TU00067=NA	1075	35	162
TU00067	101183	99651	rev	NC_003272.1	nTSS_101183r			TU00066=murI	1532
TU00068	101667	102724	fwd	NC_003272.1	gTSS:101667f	sds	PCC7120DELTA_RS02455		1057	44	42
TU00069	102756	102712	rev	NC_003272.1					44
TU00070	103554	102769	rev	NC_003272.1	aTSS_103554r	PCC7120DELTA_RS02460	PCC7120DELTA_RS02460	TU00071=hetZ-patU5-patU3	785	303	9
TU00071	103033	105852	fwd	NC_003272.1	nTSS_103033f	hetZ-patU5-patU3	PCC7120DELTA_RS02465-PCC7120DELTA_RS32100-PCC7120DELTA_RS02470	TU00070=PCC7120DELTA_RS02460	2819	425	225
TU00072	108873	110036	fwd	NC_003272.1	gTSS_108873f	asr0105-gmk	PCC7120DELTA_RS02480-PCC7120DELTA_RS02485		1163	46	65
TU00073	110763	110119	rev	NC_003272.1	gTSS_110763r	psaL1	PCC7120DELTA_RS02490		644	44	82
TU00074	111751	110858	rev	NC_003272.1	gTSS_111751r	psaF-psaJ	PCC7120DELTA_RS02500-PCC7120DELTA_RS02495		893	80	132
TU00075	111797	113625	fwd	NC_003272.1	gTSS_111797f	tsaD	PCC7120DELTA_RS02505	TU00076=all0112-all0111	1828	158	630
TU00076	115206	112924	rev	NC_003272.1	aTSS_115206r	all0112-all0111	PCC7120DELTA_RS02515-PCC7120DELTA_RS02510	TU00075=tsaD,TU00077=alr0113-allrt01	2282	361	137
TU00077	115070	115969	fwd	NC_003272.1	gTSS_115070f	alr0113-allrt01	PCC7120DELTA_RS02520-PCC7120DELTA_RS02525	TU00076=all0112-all0111	899
TU00078	116247	118114	fwd	NC_003272.1	nTSS_116247f	tic22-[prmC]	PCC7120DELTA_RS02530-[PCC7120DELTA_RS02535]	TU00079=NA	1867	342	701
TU00079	117416	117076	rev	NC_003272.1				TU00078=tic22-[prmC]	340
TU00080	118858	118575	rev	NC_003272.1	aTSS_118858r				283
TU00081	119143	120316	fwd	NC_003272.1	gTSS_119143f	hepN	PCC7120DELTA_RS02545	TU00082=all0122-secD-secF-all0119-all0118	1173	126	130
TU00082	124745	119903	rev	NC_003272.1	gTSS_124745r	all0122-secD-secF-all0119-all0118	PCC7120DELTA_RS02570-PCC7120DELTA_RS02565-PCC7120DELTA_RS02560-PCC7120DELTA_RS02555-PCC7120DELTA_RS02550	TU00081=hepN,TU00083=NA	4842	20	246
TU00083	120384	122344	fwd	NC_003272.1	aTSS_120384f			TU00082=all0122-secD-secF-all0119-all0118	1960
TU00084	125641	129343	fwd	NC_003272.1	gTSS_125641f	alr0124	PCC7120DELTA_RS02580	TU00085=[asl0125]	3702	35	308
TU00085	129416	129075	rev	NC_003272.1	gTSS_129416r	[asl0125]	[PCC7120DELTA_RS02585]	TU00084=alr0124	341
TU00086	131326	129588	rev	NC_003272.1	gTSS_131326r	yidD-cysA	PCC7120DELTA_RS02595-PCC7120DELTA_RS02590	TU00087=NA	1738	103	2
TU00087	130067	131273	fwd	NC_003272.1	aTSS_130067f			TU00086=yidD-cysA	1206
TU00088	131462	132796	fwd	NC_003272.1	gTSS_131462f	[chlP]	[PCC7120DELTA_RS02600]	TU00089=NA	1334
TU00089	131826	131800	rev	NC_003272.1				TU00088=chlP	26
TU00090	133841	132807	rev	NC_003272.1	gTSS_133841r	rpaA	PCC7120DELTA_RS02605		1034	64	227
TU00091	133905	135001	fwd	NC_003272.1		alr0130	PCC7120DELTA_RS02610	TU00092=NA	1096	29	6
TU00092	134709	134382	rev	NC_003272.1	aTSS_134709r			TU00091=alr0130	327
TU00093	135069	134971	rev	NC_003272.1					98
TU00094	140068	137465	rev	NC_003272.1	iTSS_140068r	[all0135]-all0134-all0133	[PCC7120DELTA_RS02635]-PCC7120DELTA_RS02630-PCC7120DELTA_RS02625	TU00095=[alr0132]	2603	797	571
TU00095	137838	138589	fwd	NC_003272.1	iTSS_137838f	[alr0132]	[PCC7120DELTA_RS02620]	TU00094=[all0135]-all0134-all0133	751
TU00096	141363	140139	rev	NC_003272.1	gTSS_141363r	rps1	PCC7120DELTA_RS02640		1224	144	49
TU00097	143579	141514	rev	NC_003272.1	nTSS_143579r	psbB-psbT	PCC7120DELTA_RS02650-PCC7120DELTA_RS02645		2065	299	32
TU00098	144350	143668	rev	NC_003272.1	nTSS_144350r	all0139	PCC7120DELTA_RS02655		682	323	36
TU00099	144604	149033	fwd	NC_003272.1	gTSS_144604f	alr0140-alr0141-rnhA	PCC7120DELTA_RS02660-PCC7120DELTA_RS02665-PCC7120DELTA_RS02670	TU00100=all0144-all0143	4429	25	593
TU00100	150947	147730	rev	NC_003272.1	gTSS_150947r	all0144-all0143	PCC7120DELTA_RS02680-PCC7120DELTA_RS02675	TU00099=alr0140-alr0141-rnhA	3217	171	773
TU00101	150959	151673	fwd	NC_003272.1	nTSS_150959f	alr0145	PCC7120DELTA_RS02685	TU00102=rplU-rpmA	714	251	14
TU00102	152530	151180	rev	NC_003272.1	gTSS_152530r	rplU-rpmA	PCC7120DELTA_RS02695-PCC7120DELTA_RS02690	TU00101=alr0145	1350	96	556
TU00103	152680	154915	fwd	NC_003272.1		asr0148-alr0149-alr0150	PCC7120DELTA_RS02700-PCC7120DELTA_RS02705-PCC7120DELTA_RS02710	TU00104=bchI-asl0151	2235	189	276
TU00104	156290	154423	rev	NC_003272.1	gTSS_156290r	bchI-asl0151	PCC7120DELTA_RS02720-PCC7120DELTA_RS02715	TU00103=asr0148-alr0149-alr0150	1867	31	321
TU00105	156438	156321	rev	NC_003272.1	gTSS_156438r				117
TU00106	156573	158341	fwd	NC_003272.1		pbp8	PCC7120DELTA_RS02725	TU00107=ftsW	1768	2	153
TU00107	160173	157269	rev	NC_003272.1		ftsW	PCC7120DELTA_RS02730	TU00106=pbp8,TU00108=NA	2904	394	1320
TU00108	159965	160856	fwd	NC_003272.1	aTSS_159965f			TU00107=ftsW,TU00109=[all0158]-all0157-all0156-[PCC7120DELTA_RS02735]	891
TU00109	163242	160658	rev	NC_003272.1		[all0158]-all0157-all0156-[PCC7120DELTA_RS02735]	[PCC7120DELTA_RS02750]-PCC7120DELTA_RS02745-PCC7120DELTA_RS02740-[PCC7120DELTA_RS02735]	TU00108=NA	2584	893	402
TU00110	164224	163940	rev	NC_003272.1					284
TU00111	166363	164536	rev	NC_003272.1	gTSS_166363r	petJ-all0160	PCC7120DELTA_RS02765-PCC7120DELTA_RS02760		1827	157	22
TU00112	166495	167352	fwd	NC_003272.1		alr0162	PCC7120DELTA_RS02770	TU00113=NA	857	40	17
TU00113	166891	166798	rev	NC_003272.1	aTSS_166891r			TU00112=alr0162	93
TU00114	168390	167433	rev	NC_003272.1	gTSS_168390r	all0164-PCC7120DELTA_RS30595	PCC7120DELTA_RS02780-PCC7120DELTA_RS30595		957	41	167
TU00115	168492	171295	fwd	NC_003272.1	gTSS_168492f	alr0165	PCC7120DELTA_RS02785	TU00116=NA,TU00117=NA	2803	142	196
TU00116	168924	168767	rev	NC_003272.1	aTSS_168924r			TU00115=alr0165	157
TU00117	170223	170022	rev	NC_003272.1	aTSS_170223r			TU00115=alr0165	201
TU00118	176851	177054	fwd	NC_003272.1	aTSS_176851f				203
TU00119	177620	179740	fwd	NC_003272.1	gTSS_177620f	alr0169	PCC7120DELTA_RS02805	TU00120=NA	2120	81	111
TU00120	179151	178662	rev	NC_003272.1	aTSS_179151r			TU00119=alr0169	489
TU00121	179959	179867	rev	NC_003272.1	gTSS_179959r	allrt02	PCC7120DELTA_RS02815		92
TU00122	181259	180276	rev	NC_003272.1	gTSS_181259r	[all0170]	[PCC7120DELTA_RS02820]		983
TU00123	183241	181328	rev	NC_003272.1		all0173-all0172-asl0171	PCC7120DELTA_RS02835-PCC7120DELTA_RS02830-PCC7120DELTA_RS02825		1913	125	22
TU00124	184724	183277	rev	NC_003272.1	gTSS_184724r	murA	PCC7120DELTA_RS02840		1447	81	23
TU00125	185077	186140	fwd	NC_003272.1	gTSS_185077f	allrt03-[alr0175]	PCC7120DELTA_RS02845-[PCC7120DELTA_RS02850]	TU00126=asl0176	1063
TU00126	186368	185823	rev	NC_003272.1	gTSS_186368r	asl0176	PCC7120DELTA_RS02855	TU00125=allrt03-[alr0175]	545	54	228
TU00127	190356	186466	rev	NC_003272.1	gTSS_190356r	flv3B-flv1B	PCC7120DELTA_RS02865-PCC7120DELTA_RS02860	TU00128=NA	3890	40	118
TU00128	188673	189184	fwd	NC_003272.1	aTSS_188673f			TU00127=flv3B-flv1B	511
TU00129	190659	194186	fwd	NC_003272.1	gTSS_190659f	asr0179-alr0180-alr0181	PCC7120DELTA_RS02870-PCC7120DELTA_RS02875-PCC7120DELTA_RS02880	TU00130=NA,TU00131=all0182	3527	126	791
TU00130	191723	191457	rev	NC_003272.1	aTSS_191723r			TU00129=asr0179-alr0180-alr0181	266
TU00131	195545	193368	rev	NC_003272.1	gTSS_195545r	all0182	PCC7120DELTA_RS02885	TU00129=asr0179-alr0180-alr0181	2177	23	7
TU00132	198322	195716	rev	NC_003272.1	nTSS_198322r	all0184	PCC7120DELTA_RS02895	TU00133=NA,TU00134=NA	2606	697	626
TU00133	195879	196496	fwd	NC_003272.1	nTSS_195879f			TU00132=all0184	617
TU00134	197322	197602	fwd	NC_003272.1	aTSS_197322f			TU00132=all0184	280
TU00135	198332	199928	fwd	NC_003272.1	nTSS_198332f			TU00136=murJ	1596
TU00136	200254	198523	rev	NC_003272.1		murJ	PCC7120DELTA_RS02900	TU00135=NA	1731	31	96
TU00137	203277	200856	rev	NC_003272.1	aTSS_203277r	conR	PCC7120DELTA_RS02910	TU00138=alr0188	2421	871	39
TU00138	202497	203796	fwd	NC_003272.1	gTSS_202497f	alr0188	PCC7120DELTA_RS02915	TU00137=[conR]	1299	26	209
TU00139	205640	203819	rev	NC_003272.1	aTSS_205640r			TU00140=alr0190-alr0191	1821
TU00140	205434	207443	fwd	NC_003272.1		alr0190-alr0191	PCC7120DELTA_RS02925-PCC7120DELTA_RS02930	TU00139=NA,TU00141=NA	2009	205	20
TU00141	206506	206053	rev	NC_003272.1				TU00140=alr0190-alr0191	453
TU00142	209308	208280	rev	NC_003272.1	gTSS_209308r	[all0192]	[PCC7120DELTA_RS02935]	TU00143=NA	1028
TU00143	208740	209587	fwd	NC_003272.1				TU00142=[all0192]	847
TU00144	210136	209695	rev	NC_003272.1		[all0193]	[PCC7120DELTA_RS02940]		441
TU00145	211633	211246	rev	NC_003272.1	gTSS_211633r	all0195	PCC7120DELTA_RS02950		387	28	6
TU00146	211896	213273	fwd	NC_003272.1		alr0196	PCC7120DELTA_RS02955		1377	1	45
TU00147	214371	213462	rev	NC_003272.1	gTSS_214371r	[all0197]	[PCC7120DELTA_RS02960]	TU00148=NA	909
TU00148	213841	214278	fwd	NC_003272.1	aTSS_213841f			TU00147=[all0197]	437
TU00149	214718	216088	fwd	NC_003272.1	gTSS_214718f	alr0198-alr0199	PCC7120DELTA_RS02965-PCC7120DELTA_RS02970	TU00150=[larC]	1370	99	115
TU00150	217246	215837	rev	NC_003272.1		[larC]	[PCC7120DELTA_RS02975]	TU00149=alr0198-alr0199,TU00151=alr0201-alr0202	1409
TU00151	216672	220036	fwd	NC_003272.1	aTSS_216672f	alr0201-alr0202	PCC7120DELTA_RS02980-PCC7120DELTA_RS02985	TU00150=larC,TU00152=NA,TU00153=NA	3364	993	125
TU00152	218460	218420	rev	NC_003272.1				TU00151=alr0201-alr0202	40
TU00153	219054	218769	rev	NC_003272.1				TU00151=alr0201-alr0202	285
TU00154	220147	220450	fwd	NC_003272.1	gTSS_220147f	[alr0203]	[PCC7120DELTA_RS02990]		303
TU00155	220997	223206	fwd	NC_003272.1	gTSS_220997f	recQ	PCC7120DELTA_RS03000	TU00156=NA	2209	36	17
TU00156	222615	222421	rev	NC_003272.1	aTSS_222615r			TU00155=recQ	194
TU00157	223441	223166	rev	NC_003272.1	gTSS_223441r	asl0206	PCC7120DELTA_RS03005		275	36	57
TU00158	228267	226525	rev	NC_003272.1		[all0211]-all0210-[all0209]	[PCC7120DELTA_RS03030]-PCC7120DELTA_RS03025-[PCC7120DELTA_RS03020]	TU00159=NA	1742	167	1135
TU00159	227321	227578	fwd	NC_003272.1	aTSS_227321f			TU00158=[all0211]-all0210-[all0209]	257
TU00160	228627	231955	fwd	NC_003272.1	gTSS_228627f	folD-alr0213-alr0214	PCC7120DELTA_RS03035-PCC7120DELTA_RS03040-PCC7120DELTA_RS03045	TU00161=[pdxJ]-all0217-all0216-all0215	3328	108	642
TU00161	234093	231094	rev	NC_003272.1		[pdxJ]-all0217-all0216-all0215	[PCC7120DELTA_RS03065]-PCC7120DELTA_RS03060-PCC7120DELTA_RS03055-PCC7120DELTA_RS03050	TU00160=folD-alr0213-alr0214,TU00162=NA	2999	745	238
TU00162	232844	233265	fwd	NC_003272.1	aTSS_232844f			TU00161=pdxJ-all0217-all0216-all0215	421
TU00163	236257	234159	rev	NC_003272.1	gTSS_236257r	all0219	PCC7120DELTA_RS03070	TU00164=NA	2098	161	180
TU00164	234258	235076	fwd	NC_003272.1	aTSS_234258f			TU00163=all0219	818
TU00165	237192	236893	rev	NC_003272.1		[all0220]	[PCC7120DELTA_RS03075]		299
TU00166	238644	237778	rev	NC_003272.1	aTSS_238644r	as_gltA	as_gltA	TU00167=gltA	866
TU00167	237828	239581	fwd	NC_003272.1	iTSS_237828f	gltA	PCC7120DELTA_RS03085	TU00166=as_gltA,TU00168=NA	1753	343	274
TU00168	239122	238796	rev	NC_003272.1	aTSS_239122r			TU00167=gltA	326
TU00169	239648	243607	fwd	NC_003272.1	gTSS_239648f	ndhA-ndhI-ndhG-ndhE-nadK2	PCC7120DELTA_RS03090-PCC7120DELTA_RS03095-PCC7120DELTA_RS03100-PCC7120DELTA_RS03105-PCC7120DELTA_RS03110	TU00170=NA	3959	125	64
TU00170	241713	241547	rev	NC_003272.1				TU00169=ndhA-ndhI-ndhG-ndhE-nadK2	166
TU00171	245337	247002	fwd	NC_003272.1		[alr0230]	[PCC7120DELTA_RS03125]		1665
TU00172	250622	248133	rev	NC_003272.1		metG-all0232	PCC7120DELTA_RS03140-PCC7120DELTA_RS03135	TU00173=NA	2489	42	50
TU00173	249104	250573	fwd	NC_003272.1	aTSS_249104f			TU00172=metG-all0232	1469
TU00174	250788	251694	fwd	NC_003272.1		alr0234	PCC7120DELTA_RS03145	TU00175=NA	906	172	9
TU00175	251581	250938	rev	NC_003272.1	aTSS_251581r			TU00174=alr0234	643
TU00176	251749	252849	fwd	NC_003272.1		alr0235	PCC7120DELTA_RS03150		1100	254	16
TU00177	254216	255726	fwd	NC_003272.1	gTSS_254216f	alr0237	PCC7120DELTA_RS03160	TU00178=NA	1510	32	3
TU00178	255408	255016	rev	NC_003272.1	aTSS_255408r			TU00177=alr0237	392
TU00179	255933	261126	fwd	NC_003272.1	gTSS_255933f	plsX-fabH-fabD-alr0241-alr0242	PCC7120DELTA_RS03165-PCC7120DELTA_RS03170-PCC7120DELTA_RS03175-PCC7120DELTA_RS03180-PCC7120DELTA_RS03185	TU00180=NA	5193	21	79
TU00180	257643	257062	rev	NC_003272.1	aTSS_257643r			TU00179=plsX-fabH-fabD-alr0241-alr0242	581
TU00181	261167	261637	fwd	NC_003272.1	gTSS_261167f	asr0243	PCC7120DELTA_RS03190	TU00182=all0245-allrt04-all0244	470	22	155
TU00182	263583	261190	rev	NC_003272.1	gTSS_263583r	all0245-allrt04-all0244	PCC7120DELTA_RS03205-PCC7120DELTA_RS03200-PCC7120DELTA_RS03195	TU00181=asr0243	2393	73	351
TU00183	263636	265408	fwd	NC_003272.1	gTSS_263636f	alr0246-alr0247	PCC7120DELTA_RS03210-PCC7120DELTA_RS03215	TU00184=NA	1772	27	79
TU00184	265541	265195	rev	NC_003272.1	nTSS_265541r			TU00183=alr0246-alr0247	346
TU00185	265865	266391	fwd	NC_003272.1	iTSS_265983f	[sjdR]	[PCC7120DELTA_RS03220]	TU00187=NA	526
TU00186	266620	268050	fwd	NC_003272.1	nTSS_266620f	PCC7120DELTA_RS32530-[PCC7120DELTA_RS32535]	PCC7120DELTA_RS32530-[PCC7120DELTA_RS32535]	TU00187=NA	1430	206	262
TU00187	268075	266330	rev	NC_003272.1				TU00185=[sjdR],TU00186=PCC7120DELTA_RS32530-PCC7120DELTA_RS32535	1745
TU00188	268164	268190	fwd	NC_003272.1					26
TU00189	268249	268589	fwd	NC_003272.1	nTSS_268249f	T1	T1		340
TU00190	269543	268621	rev	NC_003272.1	gTSS_269543r	all0250	PCC7120DELTA_RS03230		922	26	69
TU00191	269660	270574	fwd	NC_003272.1				TU00192=all0251	914
TU00192	271803	269730	rev	NC_003272.1	aTSS_271803r	all0251	PCC7120DELTA_RS03235	TU00191=NA,TU00193=alr0252	2073	1094	149
TU00193	270896	273337	fwd	NC_003272.1	gTSS_270896f	alr0252	PCC7120DELTA_RS03240	TU00192=all0251,TU00194=all0253	2441	212	340
TU00194	273673	272114	rev	NC_003272.1	gTSS_273673r	all0253	PCC7120DELTA_RS03245	TU00193=alr0252	1559	34	887
TU00195	274891	273890	rev	NC_003272.1		all0254	PCC7120DELTA_RS03250	TU00196=alr0255	1001	254	52
TU00196	274485	276831	fwd	NC_003272.1	aTSS_274485f	alr0255	PCC7120DELTA_RS03255	TU00195=all0254	2346	620	251
TU00197	277848	277273	rev	NC_003272.1	gTSS_277848r	petE	PCC7120DELTA_RS03265		575	32	124
TU00198	278994	277977	rev	NC_003272.1	gTSS_278994r	psbV	PCC7120DELTA_RS03270		1017	215	311
TU00199	282408	280035	rev	NC_003272.1		all0263-all0262	PCC7120DELTA_RS03285-PCC7120DELTA_RS03280	TU00200=NA	2373	219	29
TU00200	280846	281122	fwd	NC_003272.1				TU00199=all0263-all0262	276
TU00201	282919	284223	fwd	NC_003272.1	nTSS_282919f	alr0264	PCC7120DELTA_RS03290		1304	233	616
TU00202	285726	284284	rev	NC_003272.1	gTSS_285726r	pepP	PCC7120DELTA_RS03300		1442	87	45
TU00203	286413	288630	fwd	NC_003272.1		hesF	PCC7120DELTA_RS03305	TU00204=prfB-asl0272-ybeY-all0270-trpG-all0268	2217	12	979
TU00204	292022	286720	rev	NC_003272.1	nTSS_292022r	prfB-asl0272-ybeY-all0270-trpG-all0268	PCC7120DELTA_RS03330-PCC7120DELTA_RS30765-PCC7120DELTA_RS03325-PCC7120DELTA_RS03320-PCC7120DELTA_RS03315-PCC7120DELTA_RS03310	TU00203=hesF,TU00205=NA,TU00206=NA	5302	45	1105
TU00205	289416	289730	fwd	NC_003272.1	aTSS_289416f			TU00204=prfB-asl0272-ybeY-all0270-trpG-all0268	314
TU00206	289950	290213	fwd	NC_003272.1	aTSS_289950f			TU00204=prfB-asl0272-ybeY-all0270-trpG-all0268	263
TU00207	292288	292106	rev	NC_003272.1	iTSS_292288r				182
TU00208	298604	305490	fwd	NC_003272.1	iTSS_298604f	[alr0276]	[PCC7120DELTA_RS03345]		6886
TU00209	305992	307840	fwd	NC_003272.1		alr0277	PCC7120DELTA_RS03350	TU00210=bchD	1848	29	1034
TU00210	308927	306737	rev	NC_003272.1	gTSS_308927r	bchD	PCC7120DELTA_RS03355	TU00209=alr0277	2190	23	131
TU00211	308970	310518	fwd	NC_003272.1	gTSS_308970f	alr0279-rnc	PCC7120DELTA_RS03360-PCC7120DELTA_RS03365		1548	42	222
TU00212	311153	310472	rev	NC_003272.1	gTSS_311153r	all0282	PCC7120DELTA_RS03370		681	33	160
TU00213	312639	313200	fwd	NC_003272.1	aTSS_312639f				561
TU00214	321828	316552	rev	NC_003272.1	nTSS_321828r	[all0284]	[PCC7120DELTA_RS03380]	TU00215=NA	5276
TU00215	320364	320738	fwd	NC_003272.1	aTSS_320364f			TU00214=[all0284]	374
TU00216	322099	322391	fwd	NC_003272.1					292
TU00217	322992	322428	rev	NC_003272.1		all0285	PCC7120DELTA_RS03385		564	55	189
TU00218	323237	323772	fwd	NC_003272.1	gTSS_323237f	alr0286	PCC7120DELTA_RS03390		535	59	24
TU00219	324438	325502	fwd	NC_003272.1	aTSS_324438f	alr0288	PCC7120DELTA_RS03400		1064	297	99
TU00220	325597	326893	fwd	NC_003272.1	gTSS_325597f	alr0289	PCC7120DELTA_RS03405		1296	52	57
TU00221	335400	328746	rev	NC_003272.1	gTSS_335400r	all0293-all0292-all0291	PCC7120DELTA_RS03425-PCC7120DELTA_RS03420-PCC7120DELTA_RS03415	TU00222=NA	6654	295	969
TU00222	333675	334065	fwd	NC_003272.1	aTSS_333675f			TU00221=all0293-all0292-all0291	390
TU00223	335673	338598	fwd	NC_003272.1	gTSS_335673f	anCrpA-alr0296-alr0297	PCC7120DELTA_RS03430-PCC7120DELTA_RS03435-PCC7120DELTA_RS03440	TU00224=all0298	2925	176	42
TU00224	339065	338528	rev	NC_003272.1	gTSS_339065r	all0298	PCC7120DELTA_RS03445	TU00223=anCrpA-alr0296-alr0297	537	24	139
TU00225	339592	341804	fwd	NC_003272.1		[alr0299]-[alr0300]	[PCC7120DELTA_RS03450]-[PCC7120DELTA_RS03455]		2212
TU00226	341966	343268	fwd	NC_003272.1	gTSS_341966f	alr0301	PCC7120DELTA_RS03460	TU00227=NA	1302	29	26
TU00227	342597	342023	rev	NC_003272.1	aTSS_342597r			TU00226=alr0301	574
TU00228	343699	344495	fwd	NC_003272.1	gTSS_343699f	alr0302	PCC7120DELTA_RS03465		796	37	31
TU00229	344573	347991	fwd	NC_003272.1	gTSS_344573f	alr0303-alr0304	PCC7120DELTA_RS03470-PCC7120DELTA_RS03475		3418	26	98
TU00230	348292	349767	fwd	NC_003272.1				TU00231=all0307-all0306	1475
TU00231	350556	348429	rev	NC_003272.1	nTSS_350556r	all0307-all0306	PCC7120DELTA_RS03485-PCC7120DELTA_RS32540	TU00230=NA	2127	258	149
TU00232	350728	354368	fwd	NC_003272.1	gTSS_350728f	metH	PCC7120DELTA_RS03490	TU00233=NA,TU00234=NA	3640	51	53
TU00233	351382	351308	rev	NC_003272.1				TU00232=metH	74
TU00234	352446	352407	rev	NC_003272.1				TU00232=metH	39
TU00235	354472	355830	fwd	NC_003272.1	gTSS_354472f	alr0309	PCC7120DELTA_RS03495	TU00236=all0311	1358	45	261
TU00236	356397	355362	rev	NC_003272.1	gTSS_356397r	all0311	PCC7120DELTA_RS03500	TU00235=alr0309	1035	200	464
TU00237	358638	356988	rev	NC_003272.1	gTSS_358638r	all0313	PCC7120DELTA_RS03510	TU00238=NA	1650	24	1294
TU00238	358324	359145	fwd	NC_003272.1				TU00237=all0313,TU00239=PCC7120DELTA_RS03515	821
TU00239	360035	358790	rev	NC_003272.1	gTSS_360035r	PCC7120DELTA_RS03515	PCC7120DELTA_RS03515	TU00238=NA	1245	20	15
TU00240	360058	361027	fwd	NC_003272.1	aTSS_360058f			TU00241=all0316	969
TU00241	361067	360168	rev	NC_003272.1	gTSS_361067r	all0316	PCC7120DELTA_RS03520	TU00240=NA	899	0	12
TU00242	361190	362006	fwd	NC_003272.1	gTSS_361190f	ccmK3-ccmK4	PCC7120DELTA_RS03525-PCC7120DELTA_RS03530		816	30	33
TU00243	365601	362039	rev	NC_003272.1	gTSS_365601r	sbpA-cysT-cysW-asl0319	PCC7120DELTA_RS03550-PCC7120DELTA_RS03545-PCC7120DELTA_RS03540-PCC7120DELTA_RS03535		3562	121	9
TU00244	378063	377392	rev	NC_003272.1	gTSS_378063r	psaD	PCC7120DELTA_RS03585		671	22	230
TU00245	380543	378185	rev	NC_003272.1	gTSS_380543r	all0330	PCC7120DELTA_RS03590		2358	345	1
TU00246	380829	383466	fwd	NC_003272.1	nTSS_380829f	alr0331	PCC7120DELTA_RS03595	TU00247=NA	2637	306	46
TU00247	383138	382931	rev	NC_003272.1				TU00246=alr0331	207
TU00248	385298	383897	rev	NC_003272.1	iTSS_385298r	[all0334]-all0333	[PCC7120DELTA_RS03610]-PCC7120DELTA_RS03605		1401	541	510
TU00249	385530	388245	fwd	NC_003272.1	gTSS_385530f	thrS-alr0336	PCC7120DELTA_RS03615-PCC7120DELTA_RS03620	TU00250=asl0339-asl0338-all0337	2715	141	100
TU00250	389017	387950	rev	NC_003272.1		asl0339-asl0338-all0337	PCC7120DELTA_RS03635-PCC7120DELTA_RS03630-PCC7120DELTA_RS03625	TU00249=thrS-alr0336	1067	2	246
TU00251	397138	398722	fwd	NC_003272.1	nTSS_397138f	thrB-alr0347	PCC7120DELTA_RS03670-PCC7120DELTA_RS03675		1584	68	52
TU00252	398945	399148	fwd	NC_003272.1	gTSS_398945f	[ndhD2]	[PCC7120DELTA_RS03680]		203
TU00253	401491	400660	rev	NC_003272.1	nTSS_401491r	all0349	PCC7120DELTA_RS03685		831	264	151
TU00254	403944	402125	rev	NC_003272.1	gTSS_403944r	all0352-all0351-[all0350]	PCC7120DELTA_RS03700-PCC7120DELTA_RS03695-[PCC7120DELTA_RS03690]		1819	24	134
TU00255	405353	408682	fwd	NC_003272.1	iTSS_405353f	[alr0354]	[PCC7120DELTA_RS03710]	TU00256=NA	3329
TU00256	407615	407281	rev	NC_003272.1	aTSS_407615r			TU00255=[alr0354]	334
TU00257	412015	410514	rev	NC_003272.1	gTSS_412015r	rlmN	PCC7120DELTA_RS03715		1501	23	411
TU00258	412355	413356	fwd	NC_003272.1	gTSS_412355f	alr0356-[alr0357]	PCC7120DELTA_RS03720-[PCC7120DELTA_RS03725]		1001	178	140
TU00259	415327	416490	fwd	NC_003272.1	gTSS_415327f	alr0359	PCC7120DELTA_RS03730		1163	54	363
TU00260	419997	419065	rev	NC_003272.1		[all0363]-[all0362]	[PCC7120DELTA_RS03745]-[PCC7120DELTA_RS03740]		932
TU00261	420757	420376	rev	NC_003272.1		[all0364]	[PCC7120DELTA_RS03750]		381
TU00262	423117	430215	fwd	NC_003272.1		alr0366-alr0367	PCC7120DELTA_RS03755-PCC7120DELTA_RS03760		7098	58	82
TU00263	430660	432521	fwd	NC_003272.1	nTSS_430660f	alr0369	PCC7120DELTA_RS03765		1861	265	91
TU00264	437575	434682	rev	NC_003272.1	gTSS_437575r	all0373-PCC7120DELTA_RS03785-all0371	PCC7120DELTA_RS03790-PCC7120DELTA_RS03785-PCC7120DELTA_RS03780		2893	18	3
TU00265	439863	437660	rev	NC_003272.1	iTSS_439863r	ruvA-bioF	PCC7120DELTA_RS03800-PCC7120DELTA_RS03795		2203	253	71
TU00266	439886	440081	fwd	NC_003272.1	aTSS_439886f			TU00267=PCC7120DELTA_RS03805	195
TU00267	440389	439896	rev	NC_003272.1	nTSS_440389r	[PCC7120DELTA_RS03805]	[PCC7120DELTA_RS03805]	TU00266=NA,TU00268=NA	493
TU00268	440266	440447	fwd	NC_003272.1	nTSS_440266f			TU00267=[PCC7120DELTA_RS03805]	181
TU00269	445445	445583	fwd	NC_003272.1	nTSS_445445f				138
TU00270	445989	446011	fwd	NC_003272.1					22
TU00271	449237	449421	fwd	NC_003272.1	iTSS_449237f	allrt05	PCC7120DELTA_RS03845	TU00272=NA	184
TU00272	449444	449336	rev	NC_003272.1				TU00271=allrt05	108
TU00273	450226	449558	rev	NC_003272.1	gTSS_450226r	all0385	PCC7120DELTA_RS03850		668	20	16
TU00274	450227	450450	fwd	NC_003272.1	aTSS_450227f				223
TU00275	455950	451896	rev	NC_003272.1	gTSS_455950r	fhuC-fhuD-fhuB	PCC7120DELTA_RS03870-PCC7120DELTA_RS03865-PCC7120DELTA_RS03860		4054	87	249
TU00276	466236	455981	rev	NC_003272.1	gTSS_466236r	all0396-all0395-all0394-all0393-all0392-all0391-rhbF	PCC7120DELTA_RS03905-PCC7120DELTA_RS03900-PCC7120DELTA_RS03895-PCC7120DELTA_RS03890-PCC7120DELTA_RS03885-PCC7120DELTA_RS03880-PCC7120DELTA_RS03875		10255	81	33
TU00277	466585	469719	fwd	NC_003272.1	gTSS_466585f	schT	PCC7120DELTA_RS03910	TU00278=PCC7120DELTA_RS03915	3134	94	491
TU00278	469704	469313	rev	NC_003272.1	iTSS_469704r	PCC7120DELTA_RS03915	PCC7120DELTA_RS03915	TU00277=schT	391	21	107
TU00279	471078	470217	rev	NC_003272.1	gTSS_471078r	all0400	PCC7120DELTA_RS03925	TU00280=NA	861	19	0
TU00280	470613	470935	fwd	NC_003272.1	aTSS_470613f			TU00279=all0400	322
TU00281	471932	472846	fwd	NC_003272.1	gTSS_471932f	alr0402	PCC7120DELTA_RS03935	TU00282=clpS-all0403	914	20	562
TU00282	473056	471944	rev	NC_003272.1	gTSS_473056r	clpS-all0403	PCC7120DELTA_RS03945-PCC7120DELTA_RS03940	TU00281=alr0402	1112	39	412
TU00283	475310	473085	rev	NC_003272.1	iTSS_475310r	all0405	PCC7120DELTA_RS03950	TU00284=NA	2225	32	163
TU00284	474700	475042	fwd	NC_003272.1	aTSS_474700f			TU00283=all0405	342
TU00285	501440	501623	fwd	NC_003272.1	nTSS_501440f				183
TU00286	512359	509199	rev	NC_003272.1	nTSS_512359r	all0432	PCC7120DELTA_RS04090		3160	266	114
TU00287	514333	515954	fwd	NC_003272.1	gTSS_514333f	alr0436	PCC7120DELTA_RS04110	TU00288=all0437	1621	25	184
TU00288	516367	515359	rev	NC_003272.1	gTSS_516367r	all0437	PCC7120DELTA_RS04115	TU00287=alr0436	1008	21	682
TU00289	518833	516578	rev	NC_003272.1	gTSS_518833r	all0438	PCC7120DELTA_RS04120		2255	184	38
TU00290	519814	518865	rev	NC_003272.1	gTSS_519814r	all0439	PCC7120DELTA_RS04125		949	128	123
TU00291	524465	521262	rev	NC_003272.1		gyrA	PCC7120DELTA_RS04135	TU00292=devR	3203	209	487
TU00292	524395	524905	fwd	NC_003272.1	gTSS_524395f	devR	PCC7120DELTA_RS04140	TU00291=gyrA	510	88	18
TU00293	526114	524947	rev	NC_003272.1	gTSS_526114r	all0443	PCC7120DELTA_RS04145		1167	35	260
TU00294	526611	528884	fwd	NC_003272.1	gTSS_526611f	alr0444-alr0445	PCC7120DELTA_RS04150-PCC7120DELTA_RS04155		2273	71	68
TU00295	532476	531479	rev	NC_003272.1	nTSS_532476r	apcA2-[PCC7120DELTA_RS04175]	PCC7120DELTA_RS04180-[PCC7120DELTA_RS04175]	TU00296=NA	997	255	257
TU00296	531712	531807	fwd	NC_003272.1	aTSS_531712f			TU00295=apcA2-[PCC7120DELTA_RS04175]	95
TU00297	532721	535509	fwd	NC_003272.1	gTSS_532721f	alr0451-alr0452	PCC7120DELTA_RS04185-PCC7120DELTA_RS04190		2788	85	20
TU00298	542126	541688	rev	NC_003272.1	nTSS_542126r	[PCC7120DELTA_RS04215]	[PCC7120DELTA_RS04215]		438
TU00299	543954	542392	rev	NC_003272.1	gTSS_543954r	all0458-all0457	PCC7120DELTA_RS04225-PCC7120DELTA_RS04220		1562	24	43
TU00300	544872	544234	rev	NC_003272.1	nTSS_544872r	all0459	PCC7120DELTA_RS04230		638	211	68
TU00301	545411	546955	fwd	NC_003272.1	gTSS_545411f	asr0460-asr0461	PCC7120DELTA_RS04235-PCC7120DELTA_RS04240		1544	23	1005
TU00302	547888	547989	fwd	NC_003272.1	aTSS_547888f				101
TU00303	561390	549256	rev	NC_003272.1		all0471-all0470-all0469-all0468-all0467-all0466-all0465-all0464-all0463-[all0462]	PCC7120DELTA_RS04290-PCC7120DELTA_RS04285-PCC7120DELTA_RS04280-PCC7120DELTA_RS04275-PCC7120DELTA_RS04270-PCC7120DELTA_RS04265-PCC7120DELTA_RS04260-PCC7120DELTA_RS04255-PCC7120DELTA_RS04250-[PCC7120DELTA_RS04245]		12134	93	2512
TU00304	561670	561902	fwd	NC_003272.1	nTSS_561670f				232
TU00305	562810	563000	fwd	NC_003272.1	aTSS_562810f				190
TU00306	563440	563081	rev	NC_003272.1	iTSS_563440r	[all0473]	[PCC7120DELTA_RS04300]		359
TU00307	563866	566393	fwd	NC_003272.1		alr0474	PCC7120DELTA_RS04305	TU00308=all0476-all0475	2527	35	756
TU00308	567649	565633	rev	NC_003272.1	gtSS_567649r	all0476-all0475	PCC7120DELTA_RS04315-PCC7120DELTA_RS04310	TU00307=alr0474,TU00309=murG	2016	240	67
TU00309	567050	569338	fwd	NC_003272.1	aTSS_567050f	murG	PCC7120DELTA_RS04320	TU00308=all0476-all0475,TU00310=all0479-all0478	2288	444	771
TU00310	575197	568501	rev	NC_003272.1	gTSS_575197r	all0479-all0478	PCC7120DELTA_RS04330-PCC7120DELTA_RS04325	TU00309=murG	6696	42	221
TU00311	575266	576490	fwd	NC_003272.1	gTSS_575266f	alr0480	PCC7120DELTA_RS04335	TU00312=all0481	1224	72	328
TU00312	576870	575676	rev	NC_003272.1	gTSS_576870r	all0481	PCC7120DELTA_RS04340	TU00311=alr0480	1194	76	555
TU00313	577117	577348	fwd	NC_003272.1	gTSS_577117f	asr0482	PCC7120DELTA_RS04345		231	33	4
TU00314	577575	580166	fwd	NC_003272.1	gTSS_577575f	der-alr0484	PCC7120DELTA_RS04350-PCC7120DELTA_RS04355	TU00315=NA,TU00316=NA	2591	18	40
TU00315	579538	578915	rev	NC_003272.1	aTSS_579538r			TU00314=der-alr0484	623
TU00316	580638	579934	rev	NC_003272.1	nTSS_580638r			TU00314=der-alr0484,TU00317=pipX-alr0486	704
TU00317	580293	581713	fwd	NC_003272.1	nTSS_580293f	pipX-alr0486	PCC7120DELTA_RS04360-PCC7120DELTA_RS04365	TU00316=NA,TU00318=NA	1420	434	43
TU00318	581723	581087	rev	NC_003272.1	aTSS_581723r			TU00317=pipX-alr0486	636
TU00319	581957	582766	fwd	NC_003272.1	gTSS_581957f	sepF	PCC7120DELTA_RS04370		809	86	127
TU00320	583639	588287	fwd	NC_003272.1	gTSS_583639f	alr0489-alr0490	PCC7120DELTA_RS04380-PCC7120DELTA_RS04385	TU00321=NA,TU00322=NA,TU00323=crtB-all0496-all0495-all0493-plsY-asl0491	4648	23	1161
TU00321	584304	583934	rev	NC_003272.1	aTSS_584304r			TU00320=alr0489-alr0490	370
TU00322	585548	584839	rev	NC_003272.1	aTSS_585548r			TU00320=alr0489-alr0490	709
TU00323	594125	585976	rev	NC_003272.1	gTSS_594125r	crtB-all0496-all0495-all0493-plsY-asl0491	PCC7120DELTA_RS04415-PCC7120DELTA_RS04410-PCC7120DELTA_RS04405-PCC7120DELTA_RS04400-PCC7120DELTA_RS04395-PCC7120DELTA_RS04390	TU00320=alr0489-alr0490,TU00324=NA	8149	76	1245
TU00324	591526	592495	fwd	NC_003272.1	aTSS_591526f			TU00323=crtB-all0496-all0495-all0493-plsY-asl0491	969
TU00325	594183	594625	fwd	NC_003272.1					442
TU00326	595471	597399	fwd	NC_003272.1	gTSS_595471f	alr0499	PCC7120DELTA_RS04425		1928	139	176
TU00327	597580	597357	rev	NC_003272.1					223
TU00328	597613	602248	fwd	NC_003272.1	gTSS_597613f	asr0500-PCC7120DELTA_RS04430-asr0503-alr0504-PCC7120DELTA_RS31545-alr0506-alr0507-alr0508	PCC7120DELTA_RS32135-PCC7120DELTA_RS04430-PCC7120DELTA_RS04435-PCC7120DELTA_RS04440-PCC7120DELTA_RS31545-PCC7120DELTA_RS04445-PCC7120DELTA_RS04450-PCC7120DELTA_RS04455		4635	45	9
TU00329	605272	605200	rev	NC_003272.1		allrt06	PCC7120DELTA_RS04470		72
TU00330	607397	606704	rev	NC_003272.1	gTSS_607397r	all0513	PCC7120DELTA_RS04485		693	46	84
TU00331	607674	607568	rev	NC_003272.1		[hliAB]	[PCC7120DELTA_RS04490]		106
TU00332	607829	608635	fwd	NC_003272.1		thyX	PCC7120DELTA_RS04495	TU00333=NA	806	59	25
TU00333	608740	608529	rev	NC_003272.1	nTSS_608740r			TU00332=thyX	211
TU00334	608818	609057	fwd	NC_003272.1	gTSS_608818f	asr0516	PCC7120DELTA_RS31550		239	27	42
TU00335	609173	610188	fwd	NC_003272.1	gTSS_609173f	alr0517	PCC7120DELTA_RS04505	TU00336=allrt07	1015	28	10
TU00336	610478	609876	rev	NC_003272.1	gTSS_610478r	allrt07	PCC7120DELTA_RS04510	TU00335=alr0517	602
TU00337	610579	611405	fwd	NC_003272.1	gTSS_610579f	alr0518-[alr0519]	PCC7120DELTA_RS04515-[PCC7120DELTA_RS04520]	TU00338=NA	826	21	422
TU00338	611465	611186	rev	NC_003272.1	aTSS_611465r			TU00337=alr0518-[alr0519]	279
TU00339	611692	612781	fwd	NC_003272.1	gTSS_611692f	cobA	PCC7120DELTA_RS04525	TU00340=patA	1089	81	226
TU00340	614055	612361	rev	NC_003272.1	nTSS_614055r	patA	PCC7120DELTA_RS04530	TU00339=cobA	1694	306	249
TU00341	616190	620410	fwd	NC_003272.1	gTSS_616190f	pecB-pecA-pecC-pecE-pecF	PCC7120DELTA_RS04540-PCC7120DELTA_RS04545-PCC7120DELTA_RS04550-PCC7120DELTA_RS04555-PCC7120DELTA_RS04565		4220	188	193
TU00342	620581	628389	fwd	NC_003272.1	nTSS_620581f	cpcB-cpcA-cpcC-cpcD-cpcE-cpcF-cpcG1-cpcG2-cpcL-cpcG4	PCC7120DELTA_RS04570-PCC7120DELTA_RS04575-PCC7120DELTA_RS04580-PCC7120DELTA_RS04585-PCC7120DELTA_RS04590-PCC7120DELTA_RS04595-PCC7120DELTA_RS04600-PCC7120DELTA_RS04605-PCC7120DELTA_RS04610-PCC7120DELTA_RS04615	TU00343=NA,TU00344=all0539-all0538	7808	237	257
TU00343	622827	622034	rev	NC_003272.1	aTSS_622827r			TU00342=cpcB-cpcA-cpcC-cpcD-cpcE-cpcF-cpcG1-cpcG2-cpcL-cpcG4	793
TU00344	629813	628148	rev	NC_003272.1		all0539-all0538	PCC7120DELTA_RS04625-PCC7120DELTA_RS04620	TU00342=cpcB-cpcA-cpcC-cpcD-cpcE-cpcF-cpcG1-cpcG2-cpcL-cpcG4	1665	65	145
TU00345	629929	632931	fwd	NC_003272.1	gTSS_629929f	[pruA]	[PCC7120DELTA_RS04630]		3002
TU00346	635395	633577	rev	NC_003272.1		all0542	PCC7120DELTA_RS04640		1818	66	31
TU00347	636036	635654	rev	NC_003272.1	aTSS_636036r			TU00348=alr0543	382
TU00348	635742	637056	fwd	NC_003272.1	gTSS_635742f	alr0543	PCC7120DELTA_RS04645	TU00347=NA,TU00349=all0544	1314	31	357
TU00349	637048	636585	rev	NC_003272.1	gTSS_637048r	all0544	PCC7120DELTA_RS04650	TU00348=alr0543	463	28	109
TU00350	637882	639540	fwd	NC_003272.1	gTSS_637882f	alr0546	PCC7120DELTA_RS04660		1658	88	191
TU00351	639513	643141	fwd	NC_003272.1	gTSS_639513f	alr0547-alr0548	PCC7120DELTA_RS04665-PCC7120DELTA_RS04670	TU00352=NA,TU00353=NA	3628	125	7
TU00352	640025	639813	rev	NC_003272.1	aTSS_640025r			TU00351=alr0547-alr0548	212
TU00353	643143	641966	rev	NC_003272.1				TU00351=alr0547-alr0548	1177
TU00354	644135	643190	rev	NC_003272.1	gTSS_644135r	asl0550	PCC7120DELTA_RS04680		945	113	614
TU00355	644531	645820	fwd	NC_003272.1	gTSS_644531f	PCC7120DELTA_RS31560	PCC7120DELTA_RS31560	TU00356=NA	1289	25	153
TU00356	645675	645041	rev	NC_003272.1				TU00355=PCC7120DELTA_RS31560	634
TU00357	653554	654369	fwd	NC_003272.1	gTSS_653554f	alr0559	PCC7120DELTA_RS04725		815	52	185
TU00358	657772	657181	rev	NC_003272.1		all0563	PCC7120DELTA_RS04740		591	12	43
TU00359	658085	659316	fwd	NC_003272.1		[alr0564]	[PCC7120DELTA_RS04745]	TU00360=all0565	1231	38	0
TU00360	660134	658703	rev	NC_003272.1	gTSS_660134r	all0565	PCC7120DELTA_RS04750	TU00359=[alr0564]	1431	183	808
TU00361	660489	661986	fwd	NC_003272.1	gTSS_660489f	alr0566	PCC7120DELTA_RS04755	TU00362=[all0567]	1497	45	814
TU00362	662224	661240	rev	NC_003272.1	gTSS_662224r	[all0567]	[PCC7120DELTA_RS04760]	TU00361=alr0566	984
TU00363	662702	664006	fwd	NC_003272.1		[alr0568]	[PCC7120DELTA_RS04765]	TU00364=all0569	1304
TU00364	664044	663274	rev	NC_003272.1	gTSS_664044r	all0569	PCC7120DELTA_RS04770	TU00363=[alr0568]	770	21	345
TU00365	664126	665304	fwd	NC_003272.1		txlA	PCC7120DELTA_RS04775	TU00366=cphA2	1178	58	542
TU00366	665763	664752	rev	NC_003272.1	gTSS_665763r	cphA2	PCC7120DELTA_RS04780	TU00365=txlA	1011	29	116
TU00367	666161	666033	rev	NC_003272.1		[asl0572]	[PCC7120DELTA_RS04785]		128
TU00368	666542	669103	fwd	NC_003272.1	gTSS_666542f	alr0573	PCC7120DELTA_RS04790	TU00369=all0575-all0574	2561	121	530
TU00369	670198	668136	rev	NC_003272.1	gTSS_670198r	all0575-all0574	PCC7120DELTA_RS04800-PCC7120DELTA_RS04795	TU00368=alr0573	2062	55	483
TU00370	670181	671766	fwd	NC_003272.1	gTSS_670181f	alr0576-alr0577	PCC7120DELTA_RS04805-PCC7120DELTA_RS04810	TU00371=rplI-all0578	1585	94	562
TU00371	674601	671034	rev	NC_003272.1		rplI-all0578	PCC7120DELTA_RS04820-PCC7120DELTA_RS04815	TU00370=alr0576-alr0577	3567	87	250
TU00372	675650	674634	rev	NC_003272.1	gTSS_675650r	gloB	PCC7120DELTA_RS04825		1016	131	112
TU00373	675668	684424	fwd	NC_003272.1	nTSS_675668f	asr0581-alr0582-alr0583-alr0584-alr0585-alr0586-alr0587	PCC7120DELTA_RS04830-PCC7120DELTA_RS04835-PCC7120DELTA_RS04840-PCC7120DELTA_RS04845-PCC7120DELTA_RS04850-PCC7120DELTA_RS04855-PCC7120DELTA_RS04860		8756	275	323
TU00374	689226	684460	rev	NC_003272.1	gTSS_689226r	all0592-all0591-all0589	PCC7120DELTA_RS04880-PCC7120DELTA_RS04875-PCC7120DELTA_RS04865	TU00375=alr0590	4766	179	261
TU00375	685069	686594	fwd	NC_003272.1	aTSS_685069f	alr0590	PCC7120DELTA_RS04870	TU00374=all0592-all0591-all0589	1525	849	89
TU00376	689200	690789	fwd	NC_003272.1	gTSS_689200f	alr0593	PCC7120DELTA_RS04885		1589	304	194
TU00377	691653	691907	fwd	NC_003272.1	aTSS_691653f				254
TU00378	694851	693671	rev	NC_003272.1	gTSS_694851r	asl0597-all0596	PCC7120DELTA_RS04900-PCC7120DELTA_RS04895		1180	117	80
TU00379	694963	695790	fwd	NC_003272.1	gTSS_694963f	alr0598	PCC7120DELTA_RS04905		827	88	44
TU00380	696160	698281	fwd	NC_003272.1	gTSS_696160f	dxs	PCC7120DELTA_RS04910		2121	36	178
TU00381	698427	698953	fwd	NC_003272.1	iTSS_698427f	[alr0600]	[PCC7120DELTA_RS04915]	TU00382=cnaT	526
TU00382	700173	698594	rev	NC_003272.1	gTSS_700173r	cnaT	PCC7120DELTA_RS04920	TU00381=[alr0600]	1579	104	405
TU00383	701249	700239	rev	NC_003272.1	gTSS_701249r	ntcB	PCC7120DELTA_RS04925		1010	31	41
TU00384	702130	701284	rev	NC_003272.1	gTSS_702130r	all0604-all0603	PCC7120DELTA_RS04935-PCC7120DELTA_RS04930	TU00385=NA	846	8	177
TU00385	701684	702147	fwd	NC_003272.1	aTSS_701684f			TU00384=all0604-all0603	463
TU00386	704177	702231	rev	NC_003272.1	gTSS_704177r	petC-nirB	PCC7120DELTA_RS04945-PCC7120DELTA_RS04940	TU00387=NA	1946	144	52
TU00387	702754	702961	fwd	NC_003272.1	aTSS_702754f			TU00386=petC-nirB	207
TU00388	704218	714672	fwd	NC_003272.1	gTSS_704218f	nirA-nrtA-nrtB-nrtC-nrtD-narB-alr0613	PCC7120DELTA_RS04950-PCC7120DELTA_RS04955-PCC7120DELTA_RS04960-PCC7120DELTA_RS04965-PCC7120DELTA_RS04970-PCC7120DELTA_RS04975-PCC7120DELTA_RS04980	TU00389=NA	10454	461	1
TU00389	713244	712863	rev	NC_003272.1	aTSS_713244r			TU00388=nirA-nrtA-nrtB-nrtC-nrtD-narB-alr0613	381
TU00390	714724	715502	fwd	NC_003272.1	gTSS_714724f	alr0614	PCC7120DELTA_RS04985		778	47	270
TU00391	716395	715701	rev	NC_003272.1	gTSS_716395r	all0615	PCC7120DELTA_RS04990		694	26	117
TU00392	716576	718807	fwd	NC_003272.1	gTSS_716576f	alr0616-cpcS-alr0618	PCC7120DELTA_RS04995-PCC7120DELTA_RS05000-PCC7120DELTA_RS05005	TU00393=NA	2231	25	69
TU00393	717282	716966	rev	NC_003272.1				TU00392=alr0616-cpcS-alr0618	316
TU00394	720555	722561	fwd	NC_003272.1	gTSS_720555f	alr0622	PCC7120DELTA_RS05025	TU00395=NA,TU00396=cax-all0625-glcE-all0623	2006	15	348
TU00395	721324	720671	rev	NC_003272.1	aTSS_721324r			TU00394=alr0622	653
TU00396	727125	722333	rev	NC_003272.1	gTSS_727125r	cax-all0625-glcE-all0623	PCC7120DELTA_RS05045-PCC7120DELTA_RS05040-PCC7120DELTA_RS05035-PCC7120DELTA_RS05030	TU00394=alr0622,TU00397=NA	4792	71	9
TU00397	725528	726171	fwd	NC_003272.1	aTSS_725528f			TU00396=cax-all0625-glcE-all0623	643
TU00398	727113	731115	fwd	NC_003272.1	nTSS_727113f	alr0627	PCC7120DELTA_RS05050	TU00399=asl0628	4002	559	720
TU00399	730730	730143	rev	NC_003272.1	iTSS_730730r	asl0628	PCC7120DELTA_RS05055	TU00398=alr0627	587	25	314
TU00400	733675	733943	fwd	NC_003272.1	aTSS_733675f				268
TU00401	736568	734116	rev	NC_003272.1		[ppsA]	[PCC7120DELTA_RS05085]		2452
TU00402	736796	737238	fwd	NC_003272.1		asr0636	PCC7120DELTA_RS05090		442	59	129
TU00403	738536	737354	rev	NC_003272.1		[all0637]	[PCC7120DELTA_RS05095]		1182
TU00404	742093	741646	rev	NC_003272.1		asl0639	PCC7120DELTA_RS05110		447	51	175
TU00405	744517	742319	rev	NC_003272.1	gTSS_744517r	all0641-all0640	PCC7120DELTA_RS05120-PCC7120DELTA_RS05115		2198	18	14
TU00406	746395	747023	fwd	NC_003272.1	iTSS_746395f	[alr0642]	[PCC7120DELTA_RS05125]	TU00407=NA	628
TU00407	747284	746784	rev	NC_003272.1				TU00406=[alr0642],TU00408=exbB1-exbD1	500
TU00408	747044	748816	fwd	NC_003272.1	gTSS_747044f	exbB1-exbD1	PCC7120DELTA_RS05130-PCC7120DELTA_RS05135	TU00407=NA	1772	167	66
TU00409	750337	748840	rev	NC_003272.1	gTSS_750337r	psb29	PCC7120DELTA_RS05145	TU00410=alr0645	1497	120	676
TU00410	748886	750377	fwd	NC_003272.1	gTSS_748886f	alr0645	PCC7120DELTA_RS05140	TU00409=psb29	1491	187	939
TU00411	752078	750482	rev	NC_003272.1	gTSS_752078r	all0648	PCC7120DELTA_RS05155	TU00412=cpcT1	1596	174	1054
TU00412	750730	751743	fwd	NC_003272.1	gTSS_750730f	cpcT1	PCC7120DELTA_RS05150	TU00411=all0648	1013	25	392
TU00413	753511	752170	rev	NC_003272.1	gTSS_753511r	hemF	PCC7120DELTA_RS05160		1341	149	149
TU00414	753551	754485	fwd	NC_003272.1	nTSS_753551f	alr0651	PCC7120DELTA_RS05165		934	319	91
TU00415	754554	758789	fwd	NC_003272.1	gTSS_754554f	alr0652-rodA-ndhS-alr0655-[alr0656]	PCC7120DELTA_RS05170-PCC7120DELTA_RS05175-PCC7120DELTA_RS05180-PCC7120DELTA_RS05185-[PCC7120DELTA_RS05190]	TU00416=NA,TU00417=NA,TU00418=NA	4235	137	348
TU00416	757087	756631	rev	NC_003272.1				TU00415=alr0652-rodA-ndhS-alr0655-[alr0656]	456
TU00417	757758	757495	rev	NC_003272.1				TU00415=alr0652-rodA-ndhS-alr0655-[alr0656]	263
TU00418	759024	758565	rev	NC_003272.1	aTSS_759024r			TU00415=alr0652-rodA-ndhS-alr0655-[alr0656]	459
TU00419	760862	763517	fwd	NC_003272.1	nTSS_760862f	alr0657-alr0658	PCC7120DELTA_RS05195-PCC7120DELTA_RS05200		2655	148	30
TU00420	764243	763473	rev	NC_003272.1	gTSS_764243r	[PCC7120DELTA_RS05210]-ybaK	[PCC7120DELTA_RS05210]-PCC7120DELTA_RS05205		770	198	102
TU00421	765070	765176	fwd	NC_003272.1					106
TU00422	765325	765498	fwd	NC_003272.1					173
TU00423	766644	766498	rev	NC_003272.1		[asl0662]	[PCC7120DELTA_RS05220]		146
TU00424	767072	768972	fwd	NC_003272.1	gTSS_767072f	[alr0663]	[PCC7120DELTA_RS05225]	TU00425=NA	1900
TU00425	768484	767841	rev	NC_003272.1	aTSS_768484r			TU00424=[alr0663]	643
TU00426	773717	769084	rev	NC_003272.1	gTSS_773717r	[PCC7120DELTA_RS05230]	[PCC7120DELTA_RS05230]		4633
TU00427	777039	774814	rev	NC_003272.1	gTSS_777039r	all0667-[all0666]	PCC7120DELTA_RS05240-[PCC7120DELTA_RS05235]		2225	47	733
TU00428	777634	778192	fwd	NC_003272.1		[alr0668]	[PCC7120DELTA_RS05245]		558
TU00429	781692	783444	fwd	NC_003272.1		alr0672	PCC7120DELTA_RS05265		1752	225	226
TU00430	784265	783633	rev	NC_003272.1		all0675	PCC7120DELTA_RS05275		632	32	187
TU00431	785494	784392	rev	NC_003272.1		[PCC7120DELTA_RS05280]	[PCC7120DELTA_RS05280]		1102
TU00432	788578	788076	rev	NC_003272.1					502
TU00433	788911	789436	fwd	NC_003272.1		[asr0680]-alr0681	[PCC7120DELTA_RS05295]-PCC7120DELTA_RS05300		525	59	119
TU00434	789689	790374	fwd	NC_003272.1		[asr0682]-alr0683	[PCC7120DELTA_RS05305]-PCC7120DELTA_RS05310		685	225	35
TU00435	792052	790480	rev	NC_003272.1	gTSS_792052r	all0684	PCC7120DELTA_RS05315		1572	22	0
TU00436	792309	793235	fwd	NC_003272.1	gTSS_792309f	alr0685	PCC7120DELTA_RS05320		926	71	283
TU00437	794743	793716	rev	NC_003272.1	gTSS_794743r	[all0686]	[PCC7120DELTA_RS05325]		1027
TU00438	796688	794956	rev	NC_003272.1		hupS-PCC7120DELTA_RS05330	PCC7120DELTA_RS05335-PCC7120DELTA_RS05330		1732	190	2
TU00439	796950	798783	fwd	NC_003272.1		asr0689-asr0690-alr0691	PCC7120DELTA_RS05340-PCC7120DELTA_RS32875-PCC7120DELTA_RS05350		1833	49	82
TU00440	798932	798861	rev	NC_003272.1					71
TU00441	800190	800078	rev	NC_003272.1					112
TU00442	802573	804737	fwd	NC_003272.1		[hupF]-hupC-hupD-asr0697	[PCC7120DELTA_RS05365]-PCC7120DELTA_RS05370-PCC7120DELTA_RS05375-PCC7120DELTA_RS05380		2164	433	32
TU00443	804889	807445	fwd	NC_003272.1		hupE-hupA-hupB	PCC7120DELTA_RS05385-PCC7120DELTA_RS05390-PCC7120DELTA_RS05395		2556	1	256
TU00444	807744	809204	fwd	NC_003272.1	iTSS_807744f	alr0702	PCC7120DELTA_RS05400	TU00445=[all0703]	1460	22	194
TU00445	809499	808499	rev	NC_003272.1	gTSS_809499r	[all0703]	[PCC7120DELTA_RS05405]	TU00444=alr0702	1000	26	603
TU00446	812692	812012	rev	NC_003272.1	iTSS_812692r	[all0706]	[PCC7120DELTA_RS05415]		680
TU00447	822914	826589	fwd	NC_003272.1	iTSS_822914f	[alr0710]	[PCC7120DELTA_RS05435]	TU00448=NA	3675
TU00448	826603	826303	rev	NC_003272.1	nTSS_826603r			TU00447=[alr0710]	300
TU00449	829648	826746	rev	NC_003272.1	gTSS_829648r	all0712-all0711	PCC7120DELTA_RS05445-PCC7120DELTA_RS05440	TU00450=NA	2902	53	15
TU00450	828816	829216	fwd	NC_003272.1				TU00449=all0712-all0711	400
TU00451	832253	829732	rev	NC_003272.1	gTSS_832253r	glgB	PCC7120DELTA_RS05450	TU00452=NA	2521	85	142
TU00452	831063	831540	fwd	NC_003272.1				TU00451=glgB	477
TU00453	833959	833848	rev	NC_003272.1	nTSS_833959r	[asl0715]	[PCC7120DELTA_RS32370]		111
TU00454	833995	837650	fwd	NC_003272.1	nTSS_833995f	alr0717-pbp7-[alr0719]	PCC7120DELTA_RS05460-PCC7120DELTA_RS05465-[PCC7120DELTA_RS05470]		3655	475	606
TU00455	840385	839034	rev	NC_003272.1		all0721	PCC7120DELTA_RS05480		1351	13	220
TU00456	840487	841534	fwd	NC_003272.1		alr0722	PCC7120DELTA_RS05485	TU00457=asl0724-ychF	1047	28	99
TU00457	842920	841298	rev	NC_003272.1	gTSS_842920r	asl0724-ychF	PCC7120DELTA_RS05495-PCC7120DELTA_RS05490	TU00456=alr0722	1622	124	164
TU00458	846180	845372	rev	NC_003272.1		all0727	PCC7120DELTA_RS05510		808	1	31
TU00459	846278	847025	fwd	NC_003272.1	gTSS_846278f	alr0728	PCC7120DELTA_RS05515		747	37	33
TU00460	852308	855412	fwd	NC_003272.1		alr0730-alr0731-PCC7120DELTA_RS32550	PCC7120DELTA_RS05525-PCC7120DELTA_RS05530-PCC7120DELTA_RS32550	TU00461=NA,TU00462=PCC7120DELTA_RS32555	3104	0	1283
TU00461	852574	852356	rev	NC_003272.1	aTSS_852574r			TU00460=alr0730-alr0731-PCC7120DELTA_RS32550	218
TU00462	855385	854070	rev	NC_003272.1		PCC7120DELTA_RS32555	PCC7120DELTA_RS32555	TU00460=alr0730-alr0731-PCC7120DELTA_RS32550	1315	204	149
TU00463	855431	856608	fwd	NC_003272.1	gTSS_855431f	ureE-ureF	PCC7120DELTA_RS05540-PCC7120DELTA_RS05545		1177	51	16
TU00464	856652	857455	fwd	NC_003272.1	iTSS_856652f	ureG	PCC7120DELTA_RS05550	TU00465=trxB-all0736	803	0	201
TU00465	859436	857209	rev	NC_003272.1	iTSS_859436r	trxB-all0736	PCC7120DELTA_RS05560-PCC7120DELTA_RS05555	TU00464=ureG	2227	27	107
TU00466	859605	860582	fwd	NC_003272.1		alr0738	PCC7120DELTA_RS05565	TU00467=NA	977	7	44
TU00467	860609	860468	rev	NC_003272.1				TU00466=alr0738	141
TU00468	860584	861138	fwd	NC_003272.1	gTSS_860584f	allrt08	PCC7120DELTA_RS05570		554
TU00469	863321	863182	rev	NC_003272.1					139
TU00470	863456	863883	fwd	NC_003272.1	gTSS_863456f	rbpA	PCC7120DELTA_RS05585		427	119	0
TU00471	863958	864220	fwd	NC_003272.1	gTSS_863958f	rpsU1	PCC7120DELTA_RS05590		262	56	18
TU00472	866053	864250	rev	NC_003272.1		all0743	PCC7120DELTA_RS05595		1803	102	61
TU00473	866337	868426	fwd	NC_003272.1		alr0744	PCC7120DELTA_RS05600		2089	63	542
TU00474	871732	870815	rev	NC_003272.1	gTSS_871732r	rpsO-all0748	PCC7120DELTA_RS05625-PCC7120DELTA_RS05620		917	40	125
TU00475	871878	872601	fwd	NC_003272.1		alr0750-hoxE	PCC7120DELTA_RS05630-[PCC7120DELTA_RS05635]		723	64	117
TU00476	874126	874318	fwd	NC_003272.1		[hoxF]	[PCC7120DELTA_RS05640]		192
TU00477	875840	874910	rev	NC_003272.1	gTSS_875840r	[all0754]-all0753	[PCC7120DELTA_RS05650]-PCC7120DELTA_RS05645		930	284	251
TU00478	875996	879420	fwd	NC_003272.1	iTSS_875996f	[asr0755]-asr0756-asr0757-alr0758	[PCC7120DELTA_RS05655]-PCC7120DELTA_RS05660-PCC7120DELTA_RS05665-PCC7120DELTA_RS05670	TU00479=[all0759]	3424	257	2210
TU00479	881309	877337	rev	NC_003272.1		[all0759]	[PCC7120DELTA_RS05675]	TU00478=asr0755-asr0756-asr0757-alr0758	3972
TU00480	881686	882921	fwd	NC_003272.1	gTSS_881686f	[alr0760]	[PCC7120DELTA_RS05680]		1235
TU00481	883660	884546	fwd	NC_003272.1	gTSS_883660f	hoxU	PCC7120DELTA_RS05690		886	157	13
TU00482	884913	884555	rev	NC_003272.1					358
TU00483	888928	888318	rev	NC_003272.1	gTSS_888928r	all0767	PCC7120DELTA_RS05715		610	41	12
TU00484	892912	889799	rev	NC_003272.1	gTSS_892912r	all0769-[all0768]	PCC7120DELTA_RS05725-[PCC7120DELTA_RS05720]	TU00485=NA	3113	187	176
TU00485	891181	891414	fwd	NC_003272.1	aTSS_891181f			TU00484=all0769-[all0768]	233
TU00486	895358	895461	fwd	NC_003272.1		PmgR1	PmgR1		103
TU00487	896327	895622	rev	NC_003272.1	gTSS_896327r	all0772	PCC7120DELTA_RS05740		705	54	37
TU00488	896637	898203	fwd	NC_003272.1	gTSS_896637f	asr0773-alr0774	PCC7120DELTA_RS05745-PCC7120DELTA_RS05750	TU00489=shc	1566	34	537
TU00489	899618	897504	rev	NC_003272.1	gTSS_899618r	shc	PCC7120DELTA_RS05755	TU00488=asr0773-alr0774	2114	30	171
TU00490	899641	900785	fwd	NC_003272.1		[alr0776]	[PCC7120DELTA_RS05760]	TU00491=NA	1144
TU00491	900779	900582	rev	NC_003272.1	aTSS_900779r			TU00490=[alr0776]	197
TU00492	905320	901769	rev	NC_003272.1	aTSS_905320r	all0781-all0778	PCC7120DELTA_RS05775-PCC7120DELTA_RS05770	TU00493=NA,TU00494=rpe	3551	193	58
TU00493	904504	905200	fwd	NC_003272.1	aTSS_904504f			TU00492=all0781-all0778	696
TU00494	905253	906027	fwd	NC_003272.1	gTSS_905253f	rpe	PCC7120DELTA_RS05780	TU00492=all0781-all0778	774	29	38
TU00495	907217	906069	rev	NC_003272.1	gTSS_907217r	all0783	PCC7120DELTA_RS05785		1148	19	200
TU00496	907544	910304	fwd	NC_003272.1	gTSS_907544f	alr0784-asr0785-alr0786-alr0787	PCC7120DELTA_RS05790-PCC7120DELTA_RS05795-PCC7120DELTA_RS05800-PCC7120DELTA_RS05805	TU00497=purN	2760	172	76
TU00497	911215	910207	rev	NC_003272.1	gTSS_911215r	purN	PCC7120DELTA_RS05810	TU00496=alr0784-asr0785-alr0786-alr0787,TU00498=alr0789	1008	176	176
TU00498	911092	912162	fwd	NC_003272.1		alr0789	PCC7120DELTA_RS05815	TU00497=purN	1070	96	90
TU00499	912239	913312	fwd	NC_003272.1		alr0790	PCC7120DELTA_RS05820		1073	11	7
TU00500	916383	915571	rev	NC_003272.1					812
TU00501	919666	916563	rev	NC_003272.1	gTSS_919666r	asl0795-all0794-asl0793-all0792	PCC7120DELTA_RS05845-PCC7120DELTA_RS05840-PCC7120DELTA_RS05835-PCC7120DELTA_RS05830		3103	23	398
TU00502	922979	921854	rev	NC_003272.1	gTSS_922979r	aroC	PCC7120DELTA_RS05855		1125	24	13
TU00503	923237	924641	fwd	NC_003272.1	gTSS_923237f	asr0798-grxD	PCC7120DELTA_RS05860-PCC7120DELTA_RS05865	TU00504=NA,TU00505=psbW-all0800	1404	31	700
TU00504	923589	923280	rev	NC_003272.1	aTSS_923589r			TU00503=asr0798-grxD	309
TU00505	925079	924094	rev	NC_003272.1	gTSS_925079r	psbW-all0800	PCC7120DELTA_RS05875-PCC7120DELTA_RS05870	TU00503=asr0798-grxD	985	29	41
TU00506	925481	925235	rev	NC_003272.1	iTSS_925481r	[all0802]	[PCC7120DELTA_RS05880]		246
TU00507	928852	930292	fwd	NC_003272.1	gTSS_928852f	alr0803	PCC7120DELTA_RS05885	TU00508=NA	1440	72	85
TU00508	930233	929886	rev	NC_003272.1				TU00507=alr0803	347
TU00509	930956	931485	fwd	NC_003272.1	gTSS_930956f	curT1	PCC7120DELTA_RS05895		529	47	48
TU00510	936067	932167	rev	NC_003272.1		all0809-all0808-all0807	PCC7120DELTA_RS05915-PCC7120DELTA_RS05910-PCC7120DELTA_RS05905		3900	171	340
TU00511	936183	938113	fwd	NC_003272.1	gTSS_936183f	alr0810-alr0811-alr0812	PCC7120DELTA_RS05920-PCC7120DELTA_RS05925-PCC7120DELTA_RS05930	TU00512=PCC7120DELTA_RS05940-hglK	1930	44	136
TU00512	941009	937358	rev	NC_003272.1	gTSS_941009r	PCC7120DELTA_RS05940-hglK	PCC7120DELTA_RS05940-PCC7120DELTA_RS05935	TU00511=alr0810-alr0811-alr0812	3651	360	721
TU00513	941011	941583	fwd	NC_003272.1		[alr0816]	[PCC7120DELTA_RS05945]		572
TU00514	942823	944723	fwd	NC_003272.1	nTSS_942823f	invB	PCC7120DELTA_RS05955		1900	429	20
TU00515	946206	946681	fwd	NC_003272.1	gTSS_946206f	alr0821	PCC7120DELTA_RS05965	TU00516=asl0822	475	29	24
TU00516	946990	946384	rev	NC_003272.1	gTSS_946990r	asl0822	PCC7120DELTA_RS05970	TU00515=alr0821	606	44	335
TU00517	948606	949565	fwd	NC_003272.1	aTSS_948606f				959
TU00518	954322	952840	rev	NC_003272.1		[PCC7120DELTA_RS06000]-namA	[PCC7120DELTA_RS06000]-PCC7120DELTA_RS05995		1482	367	48
TU00519	955311	955023	rev	NC_003272.1		PCC7120DELTA_RS30820	PCC7120DELTA_RS30820		288	33	58
TU00520	955610	955528	rev	NC_003272.1	gTSS_955610r	allrt09	PCC7120DELTA_RS06010		82
TU00521	956625	955714	rev	NC_003272.1		[all0830]	[PCC7120DELTA_RS06015]		911
TU00522	959231	958202	rev	NC_003272.1	gTSS_959231r	[all0833]	[PCC7120DELTA_RS06030]		1029
TU00523	959461	961163	fwd	NC_003272.1	gTSS_959461f	alr0834	PCC7120DELTA_RS06035		1702	89	27
TU00524	962667	962063	rev	NC_003272.1	aTSS_962667r	[PCC7120DELTA_RS06045]	[PCC7120DELTA_RS06045]		604
TU00525	962960	964395	fwd	NC_003272.1		alr0838	PCC7120DELTA_RS06050	TU00526=all0839	1435	5	312
TU00526	965111	963815	rev	NC_003272.1	gTSS_965111r	all0839	PCC7120DELTA_RS06055	TU00525=alr0838	1296	25	351
TU00527	965394	967762	fwd	NC_003272.1		[alr0840]-[alr0841]	[PCC7120DELTA_RS06060]-[PCC7120DELTA_RS31600]		2368
TU00528	969676	970215	fwd	NC_003272.1	gTSS_969676f	rpsU2	PCC7120DELTA_RS06075	TU00529=tatA-pth	539	21	342
TU00529	971173	970017	rev	NC_003272.1	gTSS_971173r	tatA-pth	PCC7120DELTA_RS06085-PCC7120DELTA_RS06080	TU00528=rpsU2	1156	105	101
TU00530	971740	971443	rev	NC_003272.1	gTSS_971740r	psbH	PCC7120DELTA_RS06090		297	41	68
TU00531	971758	972498	fwd	NC_003272.1	gTSS_971758f	psbN	PCC7120DELTA_RS06095	TU00532=all0848	740	27	582
TU00532	975352	971934	rev	NC_003272.1	gTSS_975352r	all0848	PCC7120DELTA_RS06100	TU00531=psbN,TU00533=alr0849	3418	205	70
TU00533	975168	977753	fwd	NC_003272.1	aTSS_975168f	alr0849	PCC7120DELTA_RS06105	TU00532=all0848,TU00534=[all0850]	2585	248	802
TU00534	978079	977495	rev	NC_003272.1	gTSS_978079r	[all0850]	[PCC7120DELTA_RS06110]	TU00533=alr0849	584
TU00535	978283	978992	fwd	NC_003272.1		[alr0851]	[PCC7120DELTA_RS06115]		709
TU00536	979233	979352	fwd	NC_003272.1	iTSS_979233f	allrt10	PCC7120DELTA_RS06120		119
TU00537	982543	979392	rev	NC_003272.1	nTSS_982543r	all0853-all0852	PCC7120DELTA_RS06130-PCC7120DELTA_RS06125		3151	545	5
TU00538	983055	982704	rev	NC_003272.1	gTSS_983055r	[all0854]	[PCC7120DELTA_RS06135]		351
TU00539	983079	983360	fwd	NC_003272.1		asr0855	PCC7120DELTA_RS06140		281	14	16
TU00540	989069	983838	rev	NC_003272.1	gTSS_989069r	gyrA2-lnt-all0858	PCC7120DELTA_RS06165-PCC7120DELTA_RS06160-PCC7120DELTA_RS06155	TU00541=NA,TU00542=NA	5231	94	590
TU00541	984476	984867	fwd	NC_003272.1	aTSS_984476f			TU00540=gyrA2-lnt-all0858	391
TU00542	985074	985168	fwd	NC_003272.1	aTSS_985074f			TU00540=gyrA2-lnt-all0858	94
TU00543	992461	989451	rev	NC_003272.1		cmpR-all0861	PCC7120DELTA_RS06175-PCC7120DELTA_RS06170	TU00544=NA	3010	204	17
TU00544	990736	991110	fwd	NC_003272.1				TU00543=cmpR-all0861	374
TU00545	997447	992468	rev	NC_003272.1	gTSS_997447r	ccmK2-ccmK1-ccmL-ccmM-ccmN-ccmO	PCC7120DELTA_RS06205-PCC7120DELTA_RS06200-PCC7120DELTA_RS06195-PCC7120DELTA_RS06190-PCC7120DELTA_RS06185-PCC7120DELTA_RS06180	TU00546=NA,TU00547=NA	4979	126	221
TU00546	992567	993070	fwd	NC_003272.1	nTSS_992567f			TU00545=ccmK2-ccmK1-ccmL-ccmM-ccmN-ccmO	503
TU00547	993249	993320	fwd	NC_003272.1				TU00545=ccmK2-ccmK1-ccmL-ccmM-ccmN-ccmO	71
TU00548	997811	997602	rev	NC_003272.1	nTSS_997811r	pNC997811r	pNC997811r		209
TU00549	997945	1003113	fwd	NC_003272.1		ndhF4-ndhD4-cupB	PCC7120DELTA_RS06210-PCC7120DELTA_RS06215-PCC7120DELTA_RS06220	TU00550=NA	5168	35	436
TU00550	998780	998167	rev	NC_003272.1	aTSS_998780r			TU00549=ndhF4-ndhD4-cupB	613
TU00551	1007010	1006772	rev	NC_003272.1	gTSS_1007010r	asl0873	PCC7120DELTA_RS06230		238	28	7
TU00552	1007509	1009411	fwd	NC_003272.1		nifH2	PCC7120DELTA_RS06235	TU00553=NA	1902	987	22
TU00553	1008546	1008166	rev	NC_003272.1	aTSS_1008546r			TU00552=nifH2	380
TU00554	1011387	1009459	rev	NC_003272.1		[all0875]	[PCC7120DELTA_RS06240]		1928
TU00555	1012170	1011609	rev	NC_003272.1	gTSS_1012170r	all0876	PCC7120DELTA_RS06245		561	105	79
TU00556	1014316	1012878	rev	NC_003272.1		[all0879]-[all0878]	[PCC7120DELTA_RS06260]-[PCC7120DELTA_RS06255]	TU00557=NA	1438
TU00557	1012958	1013422	fwd	NC_003272.1	aTSS_1012958f			TU00556=[all0879]-[all0878]	464
TU00558	1014576	1017436	fwd	NC_003272.1	gTSS_1014576f	alr0880	PCC7120DELTA_RS06265	TU00559=asl0881	2860	28	724
TU00559	1017418	1015513	rev	NC_003272.1	nTSS_1017418r	asl0881	PCC7120DELTA_RS06270	TU00558=alr0880	1905	309	1333
TU00560	1017819	1019027	fwd	NC_003272.1	gTSS_1017819f	alr0882	PCC7120DELTA_RS06275	TU00561=NA	1208	228	129
TU00561	1018369	1018023	rev	NC_003272.1	aTSS_1018369r			TU00560=alr0882	346
TU00562	1019937	1019113	rev	NC_003272.1	gTSS_1019937r	psbK-asl0884-[psbM]	PCC7120DELTA_RS06285-PCC7120DELTA_RS06280-[PCC7120DELTA_RS30825]		824	41	187
TU00563	1026519	1026865	fwd	NC_003272.1	aTSS_1026519f				346
TU00564	1027581	1026819	rev	NC_003272.1	gTSS_1027581r	rpiA	PCC7120DELTA_RS06300		762	43	9
TU00565	1029628	1027721	rev	NC_003272.1	gTSS_1029628r	all0889	PCC7120DELTA_RS06305		1907	88	2
TU00566	1029722	1030418	fwd	NC_003272.1		asr0890	PCC7120DELTA_RS06310		696	108	394
TU00567	1044775	1043958	rev	NC_003272.1		[all0902]	[PCC7120DELTA_RS06370]		817
TU00568	1045745	1044944	rev	NC_003272.1		[all0903]	[PCC7120DELTA_RS06375]		801
TU00569	1047523	1048044	fwd	NC_003272.1	nTSS_1047523f	asr0905	PCC7120DELTA_RS06385		521	241	2
TU00570	1055700	1056954	fwd	NC_003272.1	gTSS_1055700f	era	PCC7120DELTA_RS06420		1254	83	197
TU00571	1064615	1057452	rev	NC_003272.1	gTSS_1064615r	all0919-PCC7120DELTA_RS06450-all0917-all0916-all0915-all0914-PCC7120DELTA_RS32560	PCC7120DELTA_RS06455-PCC7120DELTA_RS06450-PCC7120DELTA_RS06445-PCC7120DELTA_RS06440-PCC7120DELTA_RS06435-PCC7120DELTA_RS06430-PCC7120DELTA_RS32560		7163	102	167
TU00572	1064814	1066591	fwd	NC_003272.1	gTSS_1064814f	alr0920	PCC7120DELTA_RS06460	TU00573=all0921	1777	104	132
TU00573	1066928	1066479	rev	NC_003272.1		all0921	PCC7120DELTA_RS06465	TU00572=alr0920	449	18	81
TU00574	1068650	1069238	fwd	NC_003272.1	gTSS_1068650f	asr0923	PCC7120DELTA_RS06475		588	30	355
TU00575	1069989	1070344	fwd	NC_003272.1	gTSS_1069989f	asr0925	PCC7120DELTA_RS06485		355	75	29
TU00576	1080551	1075329	rev	NC_003272.1		all0929-cheW-all0927-[all0926]	PCC7120DELTA_RS06505-PCC7120DELTA_RS06500-PCC7120DELTA_RS06495-[PCC7120DELTA_RS06490]	TU00577=NA	5222	142	1232
TU00577	1079641	1079996	fwd	NC_003272.1				TU00576=all0929-cheW-all0927-[all0926]	355
TU00578	1085350	1084076	rev	NC_003272.1		tilS	PCC7120DELTA_RS06520	TU00579=NA	1274	10	236
TU00579	1085031	1085229	fwd	NC_003272.1				TU00578=tilS	198
TU00580	1085480	1086444	fwd	NC_003272.1	gTSS_1085480f	alr0933	PCC7120DELTA_RS06525	TU00581=all0935-all0934	964	23	252
TU00581	1088088	1085661	rev	NC_003272.1	gTSS_1088088r	all0935-all0934	PCC7120DELTA_RS06535-PCC7120DELTA_RS06530	TU00580=alr0933	2427	23	535
TU00582	1089339	1088227	rev	NC_003272.1	gTSS_1089339r	ccsB	PCC7120DELTA_RS06540	TU00583=NA	1112	45	12
TU00583	1088603	1088849	fwd	NC_003272.1				TU00582=ccsB	246
TU00584	1091392	1089432	rev	NC_003272.1	gTSS_1091392r	all0937	PCC7120DELTA_RS06545		1960	189	26
TU00585	1092147	1091494	rev	NC_003272.1		[PCC7120DELTA_RS06550]	[PCC7120DELTA_RS06550]		653
TU00586	1092370	1092238	rev	NC_003272.1	gTSS_1092370r	allrt11	PCC7120DELTA_RS06555		132
TU00587	1092424	1094514	fwd	NC_003272.1	nTSS_1092424f	accC	PCC7120DELTA_RS06560	TU00588=asl0940	2090	335	412
TU00588	1094530	1093548	rev	NC_003272.1	gTSS_1094530r	asl0940	PCC7120DELTA_RS06565	TU00587=accC	982	79	610
TU00589	1094873	1094611	rev	NC_003272.1				TU00590=psbX	262
TU00590	1094735	1095019	fwd	NC_003272.1	gTSS_1094735f	psbX	PCC7120DELTA_RS06570	TU00589=NA	284	27	138
TU00591	1095115	1096068	fwd	NC_003272.1	gTSS_1095115f	alr0942	PCC7120DELTA_RS06575		953	18	33
TU00592	1098670	1097127	rev	NC_003272.1	nTSS_1098670r	all0945	PCC7120DELTA_RS06590		1543	397	145
TU00593	1099489	1100747	fwd	NC_003272.1	nTSS_1099489f	calA	PCC7120DELTA_RS06595		1258	599	225
TU00594	1104061	1101717	rev	NC_003272.1	nTSS_1104061r	all0949-ctaB	PCC7120DELTA_RS06610-PCC7120DELTA_RS06605		2344	260	15
TU00595	1104162	1107979	fwd	NC_003272.1	gTSS_1104162f	coxB1-coxA1-coxC1	PCC7120DELTA_RS06615-PCC7120DELTA_RS06620-PCC7120DELTA_RS06625	TU00596=NA	3817	42	48
TU00596	1105381	1104643	rev	NC_003272.1				TU00595=coxB1-coxA1-coxC1	738
TU00597	1108203	1109019	fwd	NC_003272.1	gTSS_1108203f	alr0953	PCC7120DELTA_RS06630	TU00598=all0954	816	27	370
TU00598	1109618	1108491	rev	NC_003272.1	gTSS_1109618r	all0954	PCC7120DELTA_RS06635	TU00597=alr0953	1127	25	191
TU00599	1109637	1110438	fwd	NC_003272.1	aTSS_1109637f			TU00600=all0955	801
TU00600	1110714	1109833	rev	NC_003272.1	gTSS_1110714r	all0955	PCC7120DELTA_RS06640	TU00599=NA	881	28	113
TU00601	1111439	1113492	fwd	NC_003272.1	nTSS_1111439f	furC	PCC7120DELTA_RS06650	TU00602=NA,TU00603=[PCC7120DELTA_RS06655]	2053	421	1183
TU00602	1112255	1111981	rev	NC_003272.1	aTSS_1112255r			TU00601=furC	274
TU00603	1116057	1112852	rev	NC_003272.1	aTSS_1116057r	[PCC7120DELTA_RS06655]	[PCC7120DELTA_RS06655]	TU00601=furC,TU00604=ycf55	3205
TU00604	1115133	1117220	fwd	NC_003272.1	iTSS_1115133f	ycf55	PCC7120DELTA_RS06660	TU00603=PCC7120DELTA_RS06655,TU00605=mobA	2087	274	47
TU00605	1117979	1117088	rev	NC_003272.1		mobA	PCC7120DELTA_RS06665	TU00604=ycf55	891	61	207
TU00606	1118501	1123926	fwd	NC_003272.1	gTSS_1118501f	alr0963-alr0964-alr0965	PCC7120DELTA_RS06675-PCC7120DELTA_RS06680-PCC7120DELTA_RS06685	TU00607=NA,TU00608=all0966	5425	26	321
TU00607	1118967	1118507	rev	NC_003272.1	aTSS_1118967r			TU00606=alr0963-alr0964-alr0965	460
TU00608	1125976	1123471	rev	NC_003272.1	gTSS_1125976r	all0966	PCC7120DELTA_RS06690	TU00606=alr0963-alr0964-alr0965	2505	25	411
TU00609	1127651	1126101	rev	NC_003272.1	gTSS_1127651r	all0967	PCC7120DELTA_RS06695		1550	24	39
TU00610	1128920	1127723	rev	NC_003272.1	gTSS_1128920r	all0968	PCC7120DELTA_RS06700		1197	248	68
TU00611	1131326	1129263	rev	NC_003272.1	nTSS_1131326r	all0969	PCC7120DELTA_RS06705		2063	287	145
TU00612	1131498	1134234	fwd	NC_003272.1	gTSS_1131498f	alr0970-alr0971	PCC7120DELTA_RS06710-PCC7120DELTA_RS06715	TU00613=NA	2736	37	20
TU00613	1132416	1131854	rev	NC_003272.1	aTSS_1132416r			TU00612=alr0970-alr0971	562
TU00614	1134432	1135841	fwd	NC_003272.1	gTSS_1134432f	alr0972-[alr0973]	PCC7120DELTA_RS06720-[PCC7120DELTA_RS06725]		1409	131	523
TU00615	1136175	1137914	fwd	NC_003272.1	iTSS_1136175f	[alr0974]-alr0975	[PCC7120DELTA_RS06730]-PCC7120DELTA_RS06735	TU00616=asl0977-all0976	1739	835	185
TU00616	1139163	1137774	rev	NC_003272.1	gTSS_1139163r	asl0977-all0976	PCC7120DELTA_RS06745-PCC7120DELTA_RS06740	TU00615=[alr0974]-alr0975	1389	131	96
TU00617	1146031	1143639	rev	NC_003272.1		ddl-all0979	PCC7120DELTA_RS06760-PCC7120DELTA_RS06755	TU00618=NA	2392	23	454
TU00618	1144459	1144896	fwd	NC_003272.1	aTSS_1144459f			TU00617=ddl-all0979	437
TU00619	1146128	1147367	fwd	NC_003272.1	gTSS_1146128f	alr0981	PCC7120DELTA_RS06765	TU00620=thiC	1239	198	193
TU00620	1148837	1146525	rev	NC_003272.1	gTSS_1148837r	thiC	PCC7120DELTA_RS06770	TU00619=alr0981	2312	99	840
TU00621	1152536	1151069	rev	NC_003272.1	gTSS_1152536r	all0985	PCC7120DELTA_RS06785		1467	27	232
TU00622	1152692	1154772	fwd	NC_003272.1	gTSS_1152692f	alr0986-alr0987	PCC7120DELTA_RS06790-PCC7120DELTA_RS06795	TU00623=nagA	2080	69	727
TU00623	1156089	1153735	rev	NC_003272.1	aTSS_1156089r	nagA	PCC7120DELTA_RS06800	TU00622=alr0986-alr0987,TU00624=purK	2354	814	341
TU00624	1155335	1156223	fwd	NC_003272.1	gTSS_1155335f	purK	PCC7120DELTA_RS06805	TU00623=nagA	888	53	308
TU00625	1156305	1158006	fwd	NC_003272.1	gTSS_1156305f	alr0990	PCC7120DELTA_RS06810		1701	232	3
TU00626	1158228	1160037	fwd	NC_003272.1	gTSS_1158228f	alr0991	PCC7120DELTA_RS06815		1809	198	55
TU00627	1160368	1161975	fwd	NC_003272.1		alr0992	PCC7120DELTA_RS06820	TU00628=all0993	1607	13	182
TU00628	1165241	1161449	rev	NC_003272.1	gTSS_1165241r	all0993	PCC7120DELTA_RS06825	TU00627=alr0992	3792	32	551
TU00629	1166729	1169085	fwd	NC_003272.1	nTSS_1166729f	alr0996	PCC7120DELTA_RS06840	TU00630=all0997	2356	243	647
TU00630	1169049	1168483	rev	NC_003272.1	gTSS_1169049r	all0997	PCC7120DELTA_RS06845	TU00629=alr0996	566	138	66
TU00631	1170461	1171387	fwd	NC_003272.1	gTSS_1170461f	alr0999	PCC7120DELTA_RS06855		926	21	12
TU00632	1173997	1174608	fwd	NC_003272.1	gTSS_1173997f	alr1002	PCC7120DELTA_RS06870	TU00633=all1003	611	105	24
TU00633	1175253	1174106	rev	NC_003272.1	gTSS_1175253r	all1003	PCC7120DELTA_RS06875	TU00632=alr1002	1147	149	600
TU00634	1175244	1176454	fwd	NC_003272.1	gTSS_1175244f	alr1004	PCC7120DELTA_RS06880	TU00635=all1007-all1006	1210	21	44
TU00635	1179527	1176241	rev	NC_003272.1		all1007-all1006	PCC7120DELTA_RS06895-PCC7120DELTA_RS06890	TU00634=alr1004,TU00636=asr1005,TU00637=alr1008	3286	380	604
TU00636	1176568	1177674	fwd	NC_003272.1	gTSS_1176568f	asr1005	PCC7120DELTA_RS06885	TU00635=all1007-all1006	1106	38	826
TU00637	1179270	1180286	fwd	NC_003272.1	gTSS_1179270f	alr1008	PCC7120DELTA_RS06900	TU00635=all1007-all1006	1016	41	22
TU00638	1181097	1180287	rev	NC_003272.1		all1009	PCC7120DELTA_RS06905		810	363	76
TU00639	1181134	1181968	fwd	NC_003272.1	gTSS_1181134f	ccbP	PCC7120DELTA_RS06910	TU00640=all1011	834	25	429
TU00640	1182159	1181357	rev	NC_003272.1	gTSS_1182159r	all1011	PCC7120DELTA_RS06915	TU00639=ccbP	802	63	179
TU00641	1183956	1185549	fwd	NC_003272.1	gTSS_1183956f	[alr1013]	[PCC7120DELTA_RS06925]		1593
TU00642	1190069	1189137	rev	NC_003272.1	gTSS_1190069r	map	PCC7120DELTA_RS06955		932	73	32
TU00643	1193620	1190121	rev	NC_003272.1	gTSS_1193620r	all1021-all1020	PCC7120DELTA_RS06965-PCC7120DELTA_RS06960		3499	40	17
TU00644	1194957	1194137	rev	NC_003272.1	gTSS_1194957r	all1023	PCC7120DELTA_RS06975		820	95	213
TU00645	1195055	1195538	fwd	NC_003272.1		[alr1024]	[PCC7120DELTA_RS06980]		483
TU00646	1195695	1197451	fwd	NC_003272.1		psbY-alr1026	PCC7120DELTA_RS06985-PCC7120DELTA_RS06990	TU00647=all1027	1756	158	82
TU00647	1200042	1196947	rev	NC_003272.1	aTSS_1200042r	all1027	PCC7120DELTA_RS06995	TU00646=psbY-alr1026,TU00648=alr1028-alr1029-alr1030	3095	1344	453
TU00648	1198223	1201683	fwd	NC_003272.1	aTSS_1198223f	alr1028-alr1029-alr1030	PCC7120DELTA_RS07000-PCC7120DELTA_RS07005-PCC7120DELTA_RS07010	TU00647=all1027,TU00649=NA	3460	709	17
TU00649	1201462	1201286	rev	NC_003272.1	aTSS_1201462r			TU00648=alr1028-alr1029-alr1030	176
TU00650	1201694	1204191	fwd	NC_003272.1		[alr1031]	[PCC7120DELTA_RS07015]		2497
TU00651	1205700	1204201	rev	NC_003272.1	iTSS_1205700r	[all1034]-all1033-all1032	[PCC7120DELTA_RS07030]-PCC7120DELTA_RS07025-PCC7120DELTA_RS07020		1499	359	211
TU00652	1206435	1209564	fwd	NC_003272.1	gTSS_1206435f	PCC7120DELTA_RS07040	PCC7120DELTA_RS07040		3129	61	60
TU00653	1209603	1211160	fwd	NC_003272.1	gTSS_1209603f	asr1038-alr1039	PCC7120DELTA_RS07045-PCC7120DELTA_RS07050		1557	73	40
TU00654	1211914	1213062	fwd	NC_003272.1	gTSS_1211914f	glpX	PCC7120DELTA_RS07060	TU00655=as_glpX	1148	51	60
TU00655	1212789	1212323	rev	NC_003272.1	aTSS_1212789r	as_glpX	as_glpX	TU00654=glpX	466
TU00656	1213165	1214521	fwd	NC_003272.1		hemA	PCC7120DELTA_RS07065	TU00657=[all1043]	1356	56	14
TU00657	1215308	1214167	rev	NC_003272.1		[all1043]	[PCC7120DELTA_RS07070]	TU00656=hemA	1141
TU00658	1216519	1217865	fwd	NC_003272.1	gTSS_1216519f	alr1045	PCC7120DELTA_RS07085	TU00659=natC-natA	1346	32	403
TU00659	1219517	1217456	rev	NC_003272.1	gTSS_1219517r	natC-natA	PCC7120DELTA_RS07095-PCC7120DELTA_RS07090	TU00658=alr1045	2061	60	96
TU00660	1219802	1219562	rev	NC_003272.1	aTSS_1219802r				240
TU00661	1220319	1222627	fwd	NC_003272.1	gTSS_1220319f	alr1050	PCC7120DELTA_RS07110	TU00662=all1051	2308	27	695
TU00662	1223664	1222044	rev	NC_003272.1		all1051	PCC7120DELTA_RS07115	TU00661=alr1050	1620	291	160
TU00663	1223664	1225053	fwd	NC_003272.1	gTSS_1223664f	alr1052	PCC7120DELTA_RS07120	TU00664=gatA	1389	191	320
TU00664	1226309	1224559	rev	NC_003272.1	gTSS_1226309r	gatA	PCC7120DELTA_RS07125	TU00663=alr1052	1750	22	268
TU00665	1226747	1228345	fwd	NC_003272.1		[alr1054]	[PCC7120DELTA_RS07130]		1598
TU00666	1229952	1230701	fwd	NC_003272.1	gTSS_1229952f	alr1057	PCC7120DELTA_RS07145		749	178	230
TU00667	1236727	1237893	fwd	NC_003272.1	gTSS_1236727f	alr1060	PCC7120DELTA_RS07160	TU00668=all1061	1166	75	639
TU00668	1239945	1237193	rev	NC_003272.1	gTSS_1239945r	all1061	PCC7120DELTA_RS07165	TU00667=alr1060	2752	25	481
TU00669	1241211	1239981	rev	NC_003272.1	aTSS_1241211r	msrA	PCC7120DELTA_RS07170	TU00670=alr1063	1230	502	270
TU00670	1240845	1242604	fwd	NC_003272.1	iTSS_1240845f	alr1063	PCC7120DELTA_RS07175	TU00669=msrA,TU00671=all1065	1759	28	847
TU00671	1243368	1242104	rev	NC_003272.1	gTSS_1243368r	all1065	PCC7120DELTA_RS07180	TU00670=alr1063,TU00672=alr1067	1264	67	412
TU00672	1242974	1244232	fwd	NC_003272.1	aTSS_1242974f	alr1067	PCC7120DELTA_RS07190	TU00671=all1065,TU00673=NA	1258	801	20
TU00673	1244230	1243871	rev	NC_003272.1	aTSS_1244230r			TU00672=alr1067	359
TU00674	1253928	1247956	rev	NC_003272.1	gTSS_1253928r	all1072-all1071-all1070-all1069	PCC7120DELTA_RS07215-PCC7120DELTA_RS07210-PCC7120DELTA_RS07205-PCC7120DELTA_RS07200	TU00675=NA,TU00676=NA	5972	143	30
TU00675	1251400	1251743	fwd	NC_003272.1	aTSS_1251400f			TU00674=all1072-all1071-all1070-all1069	343
TU00676	1252724	1253105	fwd	NC_003272.1	aTSS_1252724f			TU00674=all1072-all1071-all1070-all1069	381
TU00677	1254582	1258276	fwd	NC_003272.1	gTSS_1254582f	ileS-alr1074	PCC7120DELTA_RS07220-PCC7120DELTA_RS07225		3694	30	110
TU00678	1259297	1258250	rev	NC_003272.1		all1075	PCC7120DELTA_RS07230		1047	66	97
TU00679	1260714	1259392	rev	NC_003272.1	gTSS_1260714r	gntR	PCC7120DELTA_RS07235		1322	143	196
TU00680	1263763	1265207	fwd	NC_003272.1	gTSS_1263763f	argD	PCC7120DELTA_RS07255	TU00681=NA	1444	102	59
TU00681	1265320	1265073	rev	NC_003272.1				TU00680=argD	247
TU00682	1265421	1267023	fwd	NC_003272.1	gTSS_1265421f	alr1081	PCC7120DELTA_RS07260	TU00683=psb28	1602	82	498
TU00683	1267455	1266553	rev	NC_003272.1	nTSS_1267455r	psb28	PCC7120DELTA_RS07265	TU00682=alr1081	902	436	98
TU00684	1270691	1272883	fwd	NC_003272.1	gTSS_1270691f	alr1085-henR	PCC7120DELTA_RS07280-PCC7120DELTA_RS07285	TU00685=all1087	2192	27	186
TU00685	1273249	1272187	rev	NC_003272.1	gTSS_1273249r	all1087	PCC7120DELTA_RS07290	TU00684=alr1085-henR	1062	229	507
TU00686	1280617	1273820	rev	NC_003272.1	gTSS_1280617r	cysS-all1091-all1090-all1089-all1088	PCC7120DELTA_RS07315-PCC7120DELTA_RS07310-PCC7120DELTA_RS07305-PCC7120DELTA_RS07300-PCC7120DELTA_RS07295	TU00687=alr1093	6797	232	83
TU00687	1280405	1281906	fwd	NC_003272.1	gTSS_1280405f	alr1093	PCC7120DELTA_RS07320	TU00686=cysS-all1091-all1090-all1089-all1088	1501	154	223
TU00688	1282240	1281957	rev	NC_003272.1	aTSS_1282240r				283
TU00689	1288249	1286934	rev	NC_003272.1		PCC7120DELTA_RS32570-[PCC7120DELTA_RS32565]	PCC7120DELTA_RS32570-[PCC7120DELTA_RS32565]		1315	204	149
TU00690	1292337	1288342	rev	NC_003272.1		all1101-all1100	PCC7120DELTA_RS07355-PCC7120DELTA_RS07350	TU00691=asr1102-alr1104-arsC	3995	70	66
TU00691	1292173	1294623	fwd	NC_003272.1	nTSS_1292173f	asr1102-alr1104-arsC	PCC7120DELTA_RS07360-PCC7120DELTA_RS07370-PCC7120DELTA_RS07375	TU00690=all1101-all1100,TU00692=all1103,TU00693=all1106	2450	518	339
TU00692	1293274	1292680	rev	NC_003272.1	gTSS_1293274r	all1103	PCC7120DELTA_RS07365	TU00691=asr1102-alr1104-arsC	594	0	256
TU00693	1295803	1294115	rev	NC_003272.1	gTSS_1295803r	all1106	PCC7120DELTA_RS07380	TU00691=asr1102-alr1104-arsC	1688	28	269
TU00694	1295792	1296585	fwd	NC_003272.1	gTSS_1295792f	alr1107	PCC7120DELTA_RS07385		793	128	27
TU00695	1296617	1298514	fwd	NC_003272.1	gTSS_1296617f	ubiD	PCC7120DELTA_RS07390	TU00696=NA	1897	35	354
TU00696	1298656	1298223	rev	NC_003272.1	aTSS_1298656r			TU00695=ubiD	433
TU00697	1298883	1299357	fwd	NC_003272.1		alr1109	PCC7120DELTA_RS07395		474	29	62
TU00698	1300772	1299693	rev	NC_003272.1	gTSS_1300772r	[all1110]	[PCC7120DELTA_RS07400]		1079
TU00699	1301489	1300905	rev	NC_003272.1		asl1111	PCC7120DELTA_RS07410		584	186	165
TU00700	1301890	1304231	fwd	NC_003272.1	gTSS_1301890f	alr1112	PCC7120DELTA_RS07415	TU00701=NA,TU00702=NA	2341	107	39
TU00701	1303305	1303096	rev	NC_003272.1	aTSS_1303305r			TU00700=alr1112	209
TU00702	1303920	1303707	rev	NC_003272.1	aTSS_1303920r			TU00700=alr1112	213
TU00703	1304516	1306968	fwd	NC_003272.1		[alr1113]-alr1114-asr1115	PCC7120DELTA_RS07420-PCC7120DELTA_RS07425-PCC7120DELTA_RS07430	TU00704=all1116	2452	1380	62
TU00704	1308025	1306531	rev	NC_003272.1		all1116	PCC7120DELTA_RS07435	TU00703=[alr1113]-alr1114-asr1115	1494	166	372
TU00705	1308012	1309738	fwd	NC_003272.1	gTSS_1308012f	alr1117	PCC7120DELTA_RS07440		1726	26	471
TU00706	1312798	1319302	fwd	NC_003272.1		alr1121	PCC7120DELTA_RS07460	TU00707=NA,TU00708=all1122	6504	286	420
TU00707	1316127	1315841	rev	NC_003272.1	aTSS_1316127r			TU00706=alr1121	286
TU00708	1319454	1318559	rev	NC_003272.1		all1122	PCC7120DELTA_RS07465	TU00706=alr1121	895	86	297
TU00709	1321300	1319483	rev	NC_003272.1	aTSS_1321300r	all1124-hcp1	PCC7120DELTA_RS07475-PCC7120DELTA_RS07470	TU00710=alr1125	1817	304	45
TU00710	1321087	1321502	fwd	NC_003272.1	gTSS_1321087f	alr1125	PCC7120DELTA_RS07480	TU00709=all1124-hcp1	415	27	5
TU00711	1323042	1321598	rev	NC_003272.1		all1126	PCC7120DELTA_RS07485	TU00712=NA	1444	28	46
TU00712	1322751	1323028	fwd	NC_003272.1	aTSS_1322751f			TU00711=all1126	277
TU00713	1324785	1323238	rev	NC_003272.1	gTSS_1324785r	all1127	PCC7120DELTA_RS07490		1547	41	145
TU00714	1325095	1328752	fwd	NC_003272.1	gTSS_1325095f	[smc]	[PCC7120DELTA_RS07495]		3657
TU00715	1328758	1329942	fwd	NC_003272.1	gTSS_1328758f	alr1129	PCC7120DELTA_RS07500		1184	144	63
TU00716	1333525	1331013	rev	NC_003272.1		uvrB	PCC7120DELTA_RS07520	TU00717=NA	2512	3	512
TU00717	1331413	1331579	fwd	NC_003272.1	nTSS_1331413f			TU00716=uvrB	166
TU00718	1333800	1334389	fwd	NC_003272.1	gTSS_1333800f	alr1133	PCC7120DELTA_RS07525		589	67	40
TU00719	1334564	1334907	fwd	NC_003272.1	gTSS_1334564f	asr1134	PCC7120DELTA_RS07530		343	69	92
TU00720	1335257	1336161	fwd	NC_003272.1		PCC7120DELTA_RS07535-[alr1136]	PCC7120DELTA_RS07535-[PCC7120DELTA_RS07540]	TU00721=NA	904	2	462
TU00721	1336515	1335742	rev	NC_003272.1	nTSS_1336515r			TU00720=PCC7120DELTA_RS07535-alr1136	773
TU00722	1336538	1337365	fwd	NC_003272.1	gTSS_1336538f	alr1137	PCC7120DELTA_RS07545		827	199	305
TU00723	1337542	1338709	fwd	NC_003272.1		[alr1138]	[PCC7120DELTA_RS07550]	TU00724=NA	1167
TU00724	1339048	1338473	rev	NC_003272.1	aTSS_1339048r			TU00723=[alr1138],TU00725=alr1139	575
TU00725	1338864	1339653	fwd	NC_003272.1	iTSS_1338864f	alr1139	PCC7120DELTA_RS07555	TU00724=NA,TU00726=all1140	789	31	174
TU00726	1340740	1339166	rev	NC_003272.1	nTSS_1340740r	all1140	PCC7120DELTA_RS07560	TU00725=alr1139	1574	242	391
TU00727	1342089	1340910	rev	NC_003272.1		all1141	PCC7120DELTA_RS07565		1179	268	66
TU00728	1343249	1342404	rev	NC_003272.1	aTSS_1343249r				845
TU00729	1343453	1344144	fwd	NC_003272.1	gTSS_1343453f	alr1143	PCC7120DELTA_RS07575		691	92	18
TU00730	1344332	1346263	fwd	NC_003272.1	gTSS_1344332f	alr1144	PCC7120DELTA_RS07580		1931	14	1045
TU00731	1347698	1355425	fwd	NC_003272.1	gTSS_1347698f	alr1146-alr1147-alr1148	PCC7120DELTA_RS07590-PCC7120DELTA_RS07595-PCC7120DELTA_RS07600	TU00732=all1151-PCC7120DELTA_RS07610-all1149	7727	29	485
TU00732	1356930	1354420	rev	NC_003272.1	gTSS_1356930r	all1151-PCC7120DELTA_RS07610-all1149	PCC7120DELTA_RS07615-PCC7120DELTA_RS07610-PCC7120DELTA_RS07605	TU00731=alr1146-alr1147-alr1148	2510	65	599
TU00733	1357875	1359523	fwd	NC_003272.1	gTSS_1357875f	trpD2	PCC7120DELTA_RS07625	TU00734=all1154	1648	29	531
TU00734	1360254	1358640	rev	NC_003272.1	nTSS_1360254r	all1154	PCC7120DELTA_RS07630	TU00733=trpD2	1614	280	282
TU00735	1360327	1366898	fwd	NC_003272.1	gTSS_1360327f	carA-PCC7120DELTA_RS07640-alr1157-alr1158-rlmB-alr1160	PCC7120DELTA_RS07635-PCC7120DELTA_RS07640-PCC7120DELTA_RS07645-PCC7120DELTA_RS07650-PCC7120DELTA_RS07655-PCC7120DELTA_RS07660	TU00736=NA,TU00737=ffs-all1164-all1163-queF	6571	128	890
TU00736	1362452	1362198	rev	NC_003272.1	aTSS_1362452r			TU00735=carA-PCC7120DELTA_RS07640-alr1157-alr1158-rlmB-alr1160	254
TU00737	1368752	1365882	rev	NC_003272.1	gTSS_1368752r	ffs-all1164-all1163-queF	PCC7120DELTA_RS30325-PCC7120DELTA_RS07680-PCC7120DELTA_RS07675-PCC7120DELTA_RS07670	TU00735=carA-PCC7120DELTA_RS07640-alr1157-alr1158-rlmB-alr1160	2870
TU00738	1369096	1369689	fwd	NC_003272.1	gTSS_1369096f	[alr1166]	[PCC7120DELTA_RS07690]		593
TU00739	1373083	1370591	rev	NC_003272.1		all1169-all1168	PCC7120DELTA_RS07705-PCC7120DELTA_RS07700		2492	15	31
TU00740	1373542	1376016	fwd	NC_003272.1		alr1170-alr1171	PCC7120DELTA_RS07710-PCC7120DELTA_RS07715	TU00741=all1172	2474	19	418
TU00741	1376580	1375606	rev	NC_003272.1		all1172	PCC7120DELTA_RS07720	TU00740=alr1170-alr1171,TU00742=NA	974	23	235
TU00742	1376018	1376148	fwd	NC_003272.1	aTSS_1376018f			TU00741=all1172	130
TU00743	1377387	1376754	rev	NC_003272.1	gTSS_1377387r	dps	PCC7120DELTA_RS07725		633	31	36
TU00744	1377508	1379758	fwd	NC_003272.1	gTSS_1377508f	rbrA	PCC7120DELTA_RS07730	TU00745=[all1175]	2250	260	1277
TU00745	1381465	1378729	rev	NC_003272.1	nTSS_1381465r	[all1175]	[PCC7120DELTA_RS07735]	TU00744=rbrA	2736
TU00746	1382998	1383164	fwd	NC_003272.1	aTSS_1382998f				166
TU00747	1395667	1395328	rev	NC_003272.1	aTSS_1395667r				339
TU00748	1399582	1398865	rev	NC_003272.1		[all1188]	[PCC7120DELTA_RS07790]		717
TU00749	1404909	1404741	rev	NC_003272.1	aTSS_1404909r				168
TU00750	1406595	1407946	fwd	NC_003272.1		alr1194-asr1195	PCC7120DELTA_RS07820-PCC7120DELTA_RS07825		1351	201	0
TU00751	1408391	1409022	fwd	NC_003272.1		[alr1196]	[PCC7120DELTA_RS07830]		631
TU00752	1409482	1411960	fwd	NC_003272.1		[alr1197]-alr1198-alr1199	PCC7120DELTA_RS07835-PCC7120DELTA_RS07840-PCC7120DELTA_RS07845	TU00753=NA	2478	670	139
TU00753	1411951	1411831	rev	NC_003272.1				TU00752=[alr1197]-alr1198-alr1199	120
TU00754	1413119	1412819	rev	NC_003272.1	nTSS_1413119r				300
TU00755	1418095	1419099	fwd	NC_003272.1	gTSS_1418095f	asr1202-asr1203	PCC7120DELTA_RS07860-PCC7120DELTA_RS07865		1004	46	138
TU00756	1421172	1419932	rev	NC_003272.1		all1205	PCC7120DELTA_RS07880		1240	266	48
TU00757	1421574	1425065	fwd	NC_003272.1	gTSS_1421574f	alr1206-pyrH-frr-alr1209	PCC7120DELTA_RS07885-PCC7120DELTA_RS07890-PCC7120DELTA_RS07895-PCC7120DELTA_RS07900	TU00758=[all1210]	3491	94	282
TU00758	1427598	1424936	rev	NC_003272.1		[all1210]	[PCC7120DELTA_RS07905]	TU00757=alr1206-pyrH-frr-alr1209	2662
TU00759	1432029	1427714	rev	NC_003272.1	gTSS_1432029r	all1214-all1211	PCC7120DELTA_RS07920-PCC7120DELTA_RS07910	TU00760=PCC7120DELTA_RS32575-PCC7120DELTA_RS32580	4315	198	76
TU00760	1429270	1430673	fwd	NC_003272.1		PCC7120DELTA_RS32575-[PCC7120DELTA_RS32580]	PCC7120DELTA_RS32575-[PCC7120DELTA_RS32580]	TU00759=all1214-all1211	1403	205	236
TU00761	1433174	1433801	fwd	NC_003272.1	gTSS_1433174f	psbU	PCC7120DELTA_RS07930		627	139	60
TU00762	1435641	1436357	fwd	NC_003272.1				TU00763=asl1218	716
TU00763	1436466	1435748	rev	NC_003272.1		asl1218	PCC7120DELTA_RS07940	TU00762=NA	718	279	203
TU00764	1436694	1436883	fwd	NC_003272.1	nTSS_1436694f	pNC_1436694f	pNC_1436694f		189
TU00765	1441709	1439587	rev	NC_003272.1	gTSS_1441709r	btpA-all1220	PCC7120DELTA_RS07955-PCC7120DELTA_RS07950		2122	174	39
TU00766	1441786	1446205	fwd	NC_003272.1	nTSS_1441786f	rimO-alr1223-alr1224	PCC7120DELTA_RS07960-PCC7120DELTA_RS07965-PCC7120DELTA_RS07970	TU00767=NA,TU00768=all1226-all1225	4419	482	332
TU00767	1442883	1442437	rev	NC_003272.1	aTSS_1442883r			TU00766=rimO-alr1223-alr1224	446
TU00768	1448181	1445877	rev	NC_003272.1	gTSS_1448181r	all1226-all1225	PCC7120DELTA_RS07980-PCC7120DELTA_RS07975	TU00766=rimO-alr1223-alr1224	2304	39	119
TU00769	1450265	1448210	rev	NC_003272.1	gTSS_1450265r	all1228-dusB	PCC7120DELTA_RS07990-PCC7120DELTA_RS07985		2055	51	20
TU00770	1450887	1450566	rev	NC_003272.1	nTSS_1450887r	pNC_1450852r	pNC_1450852r		321
TU00771	1450912	1457433	fwd	NC_003272.1	gTSS_1450912f	alr1229-alr1230	PCC7120DELTA_RS07995-PCC7120DELTA_RS08000	TU00772=NA	6521	50	18
TU00772	1453705	1451606	rev	NC_003272.1				TU00771=alr1229-alr1230	2099
TU00773	1457573	1458675	fwd	NC_003272.1		[alr1231]	[PCC7120DELTA_RS08005]		1102
TU00774	1459501	1458981	rev	NC_003272.1	aTSS_1459501r				520
TU00775	1459570	1462025	fwd	NC_003272.1	gTSS_1459570f	alr1232	PCC7120DELTA_RS08010		2455	34	97
TU00776	1462090	1463167	fwd	NC_003272.1		alr1233	PCC7120DELTA_RS08015		1077	5	242
TU00777	1463515	1464246	fwd	NC_003272.1	gTSS_1463515f	asr1234	PCC7120DELTA_RS08020	TU00778=all1235	731	49	386
TU00778	1465464	1463707	rev	NC_003272.1		all1235	PCC7120DELTA_RS08025	TU00777=asr1234	1757	47	307
TU00779	1469991	1467179	rev	NC_003272.1		PCC7120DELTA_RS32390-all1237	PCC7120DELTA_RS32390-PCC7120DELTA_RS08035	TU00780=NA,TU00781=NA	2812	283	212
TU00780	1467597	1468217	fwd	NC_003272.1	aTSS_1467597f			TU00779=PCC7120DELTA_RS32390-all1237	620
TU00781	1469842	1470082	fwd	NC_003272.1	nTSS_1469842f			TU00779=PCC7120DELTA_RS32390-all1237	240
TU00782	1470218	1471451	fwd	NC_003272.1	gTSS_1470218f	clpP	PCC7120DELTA_RS08040	TU00783=all1239	1233	22	597
TU00783	1472224	1470532	rev	NC_003272.1	gTSS_1472224r	all1239	PCC7120DELTA_RS08045	TU00782=clpP	1692	176	683
TU00784	1472403	1477338	fwd	NC_003272.1	nTSS_1472403f	zam-ubiX-alr1242	PCC7120DELTA_RS08050-PCC7120DELTA_RS08055-PCC7120DELTA_RS08060	TU00785=NA,TU00786=asl1243	4935	601	354
TU00785	1475492	1475166	rev	NC_003272.1	aTSS_1475492r			TU00784=zam-ubiX-alr1242	326
TU00786	1477630	1476829	rev	NC_003272.1	nTSS_1477630r	asl1243	PCC7120DELTA_RS08065	TU00784=zam-ubiX-alr1242	801	335	272
TU00787	1478527	1477866	rev	NC_003272.1	nTSS_1478527r				661
TU00788	1478632	1479269	fwd	NC_003272.1	gTSS_1478632f	alr1244	PCC7120DELTA_RS08070		637	72	20
TU00789	1479456	1482372	fwd	NC_003272.1	gTSS_1479456f	argB-alr1246-alr1247	PCC7120DELTA_RS08075-PCC7120DELTA_RS08080-PCC7120DELTA_RS08085	TU00790=pdxH	2916	29	409
TU00790	1482718	1481879	rev	NC_003272.1	gTSS_1482718r	pdxH	PCC7120DELTA_RS08090	TU00789=argB-alr1246-alr1247	839	44	151
TU00791	1485181	1484048	rev	NC_003272.1		all1251	PCC7120DELTA_RS08100		1133	305	184
TU00792	1486685	1485869	rev	NC_003272.1	gTSS_1486685r	all1253	PCC7120DELTA_RS08110		816	39	61
TU00793	1487122	1490102	fwd	NC_003272.1	iTSS_1487122f	[polA]	[PCC7120DELTA_RS08115]		2980	0	47
TU00794	1490368	1491587	fwd	NC_003272.1		[alr1255]	[PCC7120DELTA_RS08120]	TU00795=all1256	1219
TU00795	1492899	1490763	rev	NC_003272.1		all1256	PCC7120DELTA_RS08125	TU00794=alr1255	2136	36	607
TU00796	1493601	1492995	rev	NC_003272.1	gTSS_1493601r	psb27	PCC7120DELTA_RS08130		606	22	183
TU00797	1495519	1495092	rev	NC_003272.1	aTSS_1495519r			TU00798=[alr1260]-ftsH	427
TU00798	1495431	1497490	fwd	NC_003272.1	gTSS_1495431f	[alr1260]-ftsH	[PCC7120DELTA_RS08140]-PCC7120DELTA_RS08145	TU00797=NA	2059	195	23
TU00799	1497872	1497617	rev	NC_003272.1	gTSS_1497872r	[asl1262]	[PCC7120DELTA_RS08150]		255
TU00800	1499318	1501023	fwd	NC_003272.1	gTSS_1499318f	alr1264	PCC7120DELTA_RS08160		1705	56	51
TU00801	1501725	1503799	fwd	NC_003272.1	gTSS_1501725f	alr1266	PCC7120DELTA_RS08170	TU00802=acnB	2074	29	246
TU00802	1506256	1503556	rev	NC_003272.1	gTSS_1506256r	acnB	PCC7120DELTA_RS08175	TU00801=alr1266	2700	27	43
TU00803	1508665	1507481	rev	NC_003272.1	gTSS_1508665r	trpS	PCC7120DELTA_RS08185	TU00804=pip-alr1271	1184	132	45
TU00804	1508399	1510527	fwd	NC_003272.1	aTSS_1508399f	pip-alr1271	PCC7120DELTA_RS08190-PCC7120DELTA_RS08195	TU00803=trpS,TU00805=glgP	2128	310	33
TU00805	1513104	1510224	rev	NC_003272.1	gTSS_1513104r	glgP	PCC7120DELTA_RS08200	TU00804=pip-alr1271,TU00806=NA	2880	26	290
TU00806	1511085	1511438	fwd	NC_003272.1	aTSS_1511085f			TU00805=glgP	353
TU00807	1513504	1514195	fwd	NC_003272.1	aTSS_1513504f				691
TU00808	1514614	1516160	fwd	NC_003272.1	nTSS_1514614f	alr1276	PCC7120DELTA_RS08215		1546	832	19
TU00809	1516419	1516841	fwd	NC_003272.1	gTSS_1516419f	psbI	PCC7120DELTA_RS08220		422	60	246
TU00810	1521049	1518566	rev	NC_003272.1	gTSS_1521049r	all1279	PCC7120DELTA_RS08230		2483	143	844
TU00811	1521330	1521433	fwd	NC_003272.1	aTSS_1521330f				103
TU00812	1525135	1524193	rev	NC_003272.1	gTSS_1525135r	all1281	PCC7120DELTA_RS08240		942	84	217
TU00813	1525323	1526371	fwd	NC_003272.1	gTSS_1525323f	lipA	PCC7120DELTA_RS08245	TU00814=natD	1048	66	80
TU00814	1527732	1526224	rev	NC_003272.1	gTSS_1527732r	natD	PCC7120DELTA_RS08255	TU00813=lipA,TU00815=psaX,TU00816=hrmK-larE	1508	19	623
TU00815	1526585	1527184	fwd	NC_003272.1	gTSS_1526585f	psaX	PCC7120DELTA_RS08250	TU00814=natD	599	25	440
TU00816	1527429	1530842	fwd	NC_003272.1	aTSS_1527429f	hrmK-larE	PCC7120DELTA_RS08260-PCC7120DELTA_RS08265	TU00814=natD,TU00817=all1288-all1287	3413	475	132
TU00817	1532355	1530451	rev	NC_003272.1	gTSS_1532355r	all1288-all1287	PCC7120DELTA_RS08275-PCC7120DELTA_RS08270	TU00816=hrmK-larE	1904	80	270
TU00818	1532659	1533707	fwd	NC_003272.1	gTSS_1532659f	asr1289	PCC7120DELTA_RS08280	TU00819=cynS-PCC7120DELTA_RS08285	1048	10	826
TU00819	1534498	1532730	rev	NC_003272.1	gTSS_1534498r	cynS-PCC7120DELTA_RS08285	PCC7120DELTA_RS08290-PCC7120DELTA_RS08285	TU00818=asr1289	1768	94	296
TU00820	1535141	1534494	rev	NC_003272.1		[asl1293]-all1292	[PCC7120DELTA_RS32155]-PCC7120DELTA_RS08295		647	137	82
TU00821	1535825	1535203	rev	NC_003272.1	gTSS_1535825r	PCC7120DELTA_RS08300	PCC7120DELTA_RS08300	TU00822=alr1295-alr1296-alr1297-alr1298-purT-alr1300-alr1301-alr1302	622	89	10
TU00822	1535300	1543315	fwd	NC_003272.1	aTSS_1535300f	alr1295-alr1296-alr1297-alr1298-purT-alr1300-alr1301-alr1302	PCC7120DELTA_RS08305-PCC7120DELTA_RS08310-PCC7120DELTA_RS08315-PCC7120DELTA_RS08320-PCC7120DELTA_RS08325-PCC7120DELTA_RS08330-PCC7120DELTA_RS08335-PCC7120DELTA_RS08340	TU00821=PCC7120DELTA_RS08300,TU00823=NA,TU00824=NA,TU00825=NA	8015	619	22
TU00823	1536831	1535874	rev	NC_003272.1	aTSS_1536831r			TU00822=alr1295-alr1296-alr1297-alr1298-purT-alr1300-alr1301-alr1302	957
TU00824	1537920	1537451	rev	NC_003272.1				TU00822=alr1295-alr1296-alr1297-alr1298-purT-alr1300-alr1301-alr1302	469
TU00825	1542550	1542201	rev	NC_003272.1	aTSS_1542550r			TU00822=alr1295-alr1296-alr1297-alr1298-purT-alr1300-alr1301-alr1302	349
TU00826	1546849	1543267	rev	NC_003272.1	nTSS_1546849r	all1304-all1303	PCC7120DELTA_RS08350-PCC7120DELTA_RS08345		3582	263	74
TU00827	1547808	1547420	rev	NC_003272.1	gTSS_1547808r	asl1305	PCC7120DELTA_RS32905		388	95	21
TU00828	1549209	1551647	fwd	NC_003272.1		asr1307-alr1308	PCC7120DELTA_RS08365-PCC7120DELTA_RS08370	TU00829=NA	2438	248	14
TU00829	1550937	1550546	rev	NC_003272.1	aTSS_1550937r			TU00828=asr1307-alr1308	391
TU00830	1551873	1554639	fwd	NC_003272.1	gTSS_1551873f	asr1309-alr1310	PCC7120DELTA_RS08375-PCC7120DELTA_RS08380		2766	116	49
TU00831	1558757	1559057	fwd	NC_003272.1	gTSS_1558757f	asr1314	PCC7120DELTA_RS08400		300	27	7
TU00832	1565946	1562657	rev	NC_003272.1	iTSS_1565946r	[all1319]-valS	[PCC7120DELTA_RS08425]-PCC7120DELTA_RS08420	TU00833=NA	3289	223	22
TU00833	1564703	1564820	fwd	NC_003272.1	aTSS_1564703f			TU00832=[all1319]-valS	117
TU00834	1566891	1567375	fwd	NC_003272.1	gTSS_1566891f	cupS	PCC7120DELTA_RS08430		484	27	56
TU00835	1570454	1568446	rev	NC_003272.1		[all1322]	[PCC7120DELTA_RS08440]	TU00836=NA	2008
TU00836	1568464	1568669	fwd	NC_003272.1	aTSS_1568464f			TU00835=[all1322]	205
TU00837	1573423	1570652	rev	NC_003272.1	aTSS_1573423r	dnaG	PCC7120DELTA_RS08445	TU00838=alr1324	2771	772	77
TU00838	1572756	1574272	fwd	NC_003272.1	gTSS_1572756f	alr1324	PCC7120DELTA_RS08450	TU00837=dnaG,TU00839=[dprA]	1516	62	102
TU00839	1575311	1573876	rev	NC_003272.1		[dprA]	[PCC7120DELTA_RS08455]	TU00838=alr1324	1435
TU00840	1577077	1575475	rev	NC_003272.1	gTSS_1577077r	all1327-all1326	PCC7120DELTA_RS08470-PCC7120DELTA_RS08465		1602	0	81
TU00841	1577153	1577396	fwd	NC_003272.1	gTSS_1577153f	pirA	PCC7120DELTA_RS32395		243	36	52
TU00842	1579051	1583001	fwd	NC_003272.1	gTSS_1579051f	alr1330-alr1331	PCC7120DELTA_RS08480-PCC7120DELTA_RS08485	TU00843=NA	3950	200	216
TU00843	1582317	1582046	rev	NC_003272.1	aTSS_1582317r			TU00842=alr1330-alr1331	271
TU00844	1583263	1583901	fwd	NC_003272.1		[PCC7120DELTA_RS30850]	[PCC7120DELTA_RS30850]		638
TU00845	1583743	1583901	fwd	NC_003272.1					158
TU00846	1584397	1585323	fwd	NC_003272.1	nTSS_1584397f	PCC7120DELTA_RS08500	PCC7120DELTA_RS08500		926	179	22
TU00847	1585355	1587622	fwd	NC_003272.1	gTSS_1585355f	alr1336	PCC7120DELTA_RS08505		2267	334	83
TU00848	1587657	1588467	fwd	NC_003272.1	gTSS_1587657f	[alr1337]	[PCC7120DELTA_RS08510]		810
TU00849	1591972	1588495	rev	NC_003272.1	gTSS_1591972r	all1340-all1339-all1338	PCC7120DELTA_RS08525-PCC7120DELTA_RS08520-PCC7120DELTA_RS08515		3477	187	293
TU00850	1592140	1592245	fwd	NC_003272.1		allrt12	PCC7120DELTA_RS08530		105
TU00851	1592275	1592543	fwd	NC_003272.1	gTSS_1592275f	[alr1341]	[PCC7120DELTA_RS08535]		268
TU00852	1594962	1592664	rev	NC_003272.1	gTSS_1594962r	all1342	PCC7120DELTA_RS08540	TU00853=NA,TU00854=thiE-thiS	2298	223	363
TU00853	1593055	1593328	fwd	NC_003272.1	aTSS_1593055f			TU00852=all1342	273
TU00854	1594705	1597255	fwd	NC_003272.1	aTSS_1594705f	thiE-thiS	PCC7120DELTA_RS08545-PCC7120DELTA_RS08550	TU00852=all1342,TU00855=all1345	2550	487	645
TU00855	1598087	1595567	rev	NC_003272.1	nTSS_1598087r	all1345	PCC7120DELTA_RS08555	TU00854=thiE-thiS	2520	229	1059
TU00856	1598467	1598713	fwd	NC_003272.1	nTSS_1598467f				246
TU00857	1598781	1600013	fwd	NC_003272.1	gTSS_1598781f	alr1346	PCC7120DELTA_RS08560	TU00858=NA	1232	199	56
TU00858	1599950	1599632	rev	NC_003272.1	aTSS_1599950r			TU00857=alr1346	318
TU00859	1601290	1604187	fwd	NC_003272.1	gTSS_1601290f	sir-alr1349	PCC7120DELTA_RS08570-PCC7120DELTA_RS08575		2897	109	57
TU00860	1604240	1605651	fwd	NC_003272.1		alr1350	PCC7120DELTA_RS08580	TU00861=all1351	1411	5	327
TU00861	1605965	1604858	rev	NC_003272.1	gTSS_1605965r	all1351	PCC7120DELTA_RS08585	TU00860=alr1350	1107	195	463
TU00862	1607752	1606122	rev	NC_003272.1		all1353	PCC7120DELTA_RS08600	TU00863=alr1352	1630	75	707
TU00863	1606139	1607745	fwd	NC_003272.1	gTSS_1606139f	alr1352	PCC7120DELTA_RS08595	TU00862=all1353	1606	26	945
TU00864	1609465	1607749	rev	NC_003272.1	gTSS_1609465r	psbQ-all1354	PCC7120DELTA_RS08610-PCC7120DELTA_RS08605		1716	36	3
TU00865	1609598	1611133	fwd	NC_003272.1	gTSS_1609598f	alr1356	PCC7120DELTA_RS08615		1535	200	907
TU00866	1611966	1613406	fwd	NC_003272.1	gTSS_1611966f	acsF	PCC7120DELTA_RS08625	TU00867=NA,TU00868=mnmA	1440	32	353
TU00867	1612522	1612130	rev	NC_003272.1	aTSS_1612522r			TU00866=acsF	392
TU00868	1614350	1612952	rev	NC_003272.1	gTSS_1614350r	mnmA	PCC7120DELTA_RS08630	TU00866=acsF	1398	119	221
TU00869	1614492	1615823	fwd	NC_003272.1	gTSS_1614492f	alr1360	PCC7120DELTA_RS08635	TU00870=NA,TU00871=all1361	1331	189	393
TU00870	1614697	1614516	rev	NC_003272.1	aTSS_1614697r			TU00869=alr1360	181
TU00871	1617553	1615087	rev	NC_003272.1	gTSS_1617553r	all1361	PCC7120DELTA_RS08640	TU00869=alr1360	2466	83	830
TU00872	1617698	1618758	fwd	NC_003272.1	gTSS_1617698f	alr1362	PCC7120DELTA_RS08645	TU00873=all1363	1060	27	176
TU00873	1619419	1618201	rev	NC_003272.1	gTSS_1619419r	all1363	PCC7120DELTA_RS08650	TU00872=alr1362	1218	84	406
TU00874	1619434	1620684	fwd	NC_003272.1	gTSS_1619434f	alr1364	PCC7120DELTA_RS08655	TU00875=NA	1250	224	25
TU00875	1620185	1619674	rev	NC_003272.1	aTSS_1620185r			TU00874=alr1364	511
TU00876	1621124	1620795	rev	NC_003272.1		[cytM]	[PCC7120DELTA_RS08660]		329
TU00877	1621294	1621947	fwd	NC_003272.1	gTSS_1621294f	petG	PCC7120DELTA_RS08665	TU00878=hisH-[rsmD]	653	40	500
TU00878	1622919	1621547	rev	NC_003272.1	gTSS_1622919r	hisH-[rsmD]	PCC7120DELTA_RS08675-[PCC7120DELTA_RS08670]	TU00877=petG	1372	33	704
TU00879	1623480	1624954	fwd	NC_003272.1	gTSS_1623480f	alr1370	PCC7120DELTA_RS08685	TU00880=all1371	1474	101	9
TU00880	1625874	1624741	rev	NC_003272.1	gTSS_1625874r	all1371	PCC7120DELTA_RS08690	TU00879=alr1370	1133	60	354
TU00881	1627113	1627185	fwd	NC_003272.1		[asr1373]	[PCC7120DELTA_RS32400]		72
TU00882	1627195	1628812	fwd	NC_003272.1	gTSS_1627195f	alr1374-alr1375	PCC7120DELTA_RS08700-PCC7120DELTA_RS08705	TU00883=NA	1617	34	104
TU00883	1627414	1627308	rev	NC_003272.1	aTSS_1627414r			TU00882=alr1374-alr1375	106
TU00884	1628891	1633797	fwd	NC_003272.1		alr1376-alr1377-alr1378	PCC7120DELTA_RS08710-PCC7120DELTA_RS08715-PCC7120DELTA_RS08720	TU00885=NA,TU00886=NA	4906	179	10
TU00885	1630783	1630188	rev	NC_003272.1	aTSS_1630783r			TU00884=alr1376-alr1377-alr1378	595
TU00886	1631989	1631774	rev	NC_003272.1	aTSS_1631989r			TU00884=alr1376-alr1377-alr1378	215
TU00887	1633813	1634752	fwd	NC_003272.1		alr1379	PCC7120DELTA_RS08725		939	48	121
TU00888	1635826	1634946	rev	NC_003272.1	gTSS_1635826r	all1380	PCC7120DELTA_RS08730	TU00889=NA,TU00890=prcA	880	150	152
TU00889	1635308	1635462	fwd	NC_003272.1	aTSS_1635308f			TU00888=all1380	154
TU00890	1635735	1638016	fwd	NC_003272.1	nTSS_1635735f	prcA	PCC7120DELTA_RS08735	TU00888=all1380	2281	293	0
TU00891	1638141	1638034	rev	NC_003272.1	nTSS_1638141r			TU00892=[futA]	107
TU00892	1638087	1639199	fwd	NC_003272.1		[futA]	[PCC7120DELTA_RS08740]	TU00891=NA	1112
TU00893	1642002	1643072	fwd	NC_003272.1		[futC]-[alr1385]	[PCC7120DELTA_RS08750]-[PCC7120DELTA_RS08755]		1070
TU00894	1643152	1646357	fwd	NC_003272.1	gTSS_1643152f	alr1386	PCC7120DELTA_RS08760		3205	152	48
TU00895	1648498	1647475	rev	NC_003272.1	iTSS_1648498r	[all1388]	[PCC7120DELTA_RS08770]		1023
TU00896	1649233	1649528	fwd	NC_003272.1	aTSS_1649233f				295
TU00897	1650642	1650782	fwd	NC_003272.1	aTSS_1650642f				140
TU00898	1651625	1651233	rev	NC_003272.1				TU00899=alr1390-alr1392-asr1393	392
TU00899	1651543	1656364	fwd	NC_003272.1		alr1390-alr1392-asr1393	PCC7120DELTA_RS08780-PCC7120DELTA_RS08790-PCC7120DELTA_RS32405	TU00898=NA,TU00900=all1391,TU00901=asl1394-all1395	4821	10	332
TU00900	1654856	1653692	rev	NC_003272.1		all1391	PCC7120DELTA_RS08785	TU00899=alr1390-alr1392-asr1393	1164	13	777
TU00901	1657401	1656006	rev	NC_003272.1	gTSS_1657401r	asl1394-all1395	PCC7120DELTA_RS08795	TU00899=alr1390-alr1392-asr1393	1395	832	303
TU00902	1657650	1659318	fwd	NC_003272.1	gTSS_1657650f	gatB	PCC7120DELTA_RS08805	TU00903=NA	1668	31	162
TU00903	1658697	1658482	rev	NC_003272.1	aTSS_1658697r			TU00902=gatB	215
TU00904	1666066	1665845	rev	NC_003272.1	nTSS_1666066r				221
TU00905	1666178	1667245	fwd	NC_003272.1	gTSS_1666178f	PCC7120DELTA_RS08830	PCC7120DELTA_RS08830		1067	346	347
TU00906	1669751	1669877	fwd	NC_003272.1	nTSS_1669751f				126
TU00907	1670049	1671139	fwd	NC_003272.1		nifP-asr1405	PCC7120DELTA_RS08845-PCC7120DELTA_RS08850	TU00908=NA	1090	19	77
TU00908	1670814	1670562	rev	NC_003272.1	aTSS_1670814r			TU00907=nifP-asr1405	252
TU00909	1671746	1674500	fwd	NC_003272.1		nifV1-nifZ-nifT-alr1410	PCC7120DELTA_RS08860-PCC7120DELTA_RS08865-PCC7120DELTA_RS08870-PCC7120DELTA_RS08875	TU00910=asl1412-all1411	2754	132	361
TU00910	1674917	1673888	rev	NC_003272.1	gTSS_1674917r	asl1412-all1411	PCC7120DELTA_RS08885-PCC7120DELTA_RS08880	TU00909=nifV1-nifZ-nifT-alr1410	1029	30	283
TU00911	1676692	1675006	rev	NC_003272.1	gTSS_1676692r	all1413	PCC7120DELTA_RS08890		1686	104	5
TU00912	1676909	1678324	fwd	NC_003272.1		ahcY	PCC7120DELTA_RS08895		1415	113	25
TU00913	1681988	1678471	rev	NC_003272.1	gTSS_1681988r	leuC-leuD-all1415	PCC7120DELTA_RS08910-PCC7120DELTA_RS08905-PCC7120DELTA_RS08900		3517	28	182
TU00914	1683100	1682100	rev	NC_003272.1	iTSS_1683100r	[all1418]	[PCC7120DELTA_RS08915]		1000	22	169
TU00915	1683174	1684297	fwd	NC_003272.1	gTSS_1683174f	alr1419	PCC7120DELTA_RS08920		1123	67	82
TU00916	1686078	1684814	rev	NC_003272.1		asl1421-all1420	PCC7120DELTA_RS08930-PCC7120DELTA_RS08925		1264	184	57
TU00917	1688255	1687310	rev	NC_003272.1	iTSS_1688255r	[all1425]-all1424	[PCC7120DELTA_RS08950]-PCC7120DELTA_RS08945		945	409	162
TU00918	1689241	1689596	fwd	NC_003272.1	aTSS_1689241f				355
TU00919	1690643	1689680	rev	NC_003272.1		all1427	PCC7120DELTA_RS08960	TU00920=NA	963	333	37
TU00920	1689695	1690063	fwd	NC_003272.1	aTSS_1689695f			TU00919=all1427	368
TU00921	1690934	1691210	fwd	NC_003272.1	gTSS_1690934f	mop	PCC7120DELTA_RS08965		276	23	44
TU00922	1700622	1693419	rev	NC_003272.1		nifK-all1439-nifE-nifN-nifX-all1435-asl1434-nifW	PCC7120DELTA_RS09020-PCC7120DELTA_RS30855-PCC7120DELTA_RS09015-PCC7120DELTA_RS09010-PCC7120DELTA_RS09005-PCC7120DELTA_RS09000-PCC7120DELTA_RS08995-PCC7120DELTA_RS08990		7203	341	11
TU00923	1693413	1691580	rev	NC_003272.1	gTSS_1693413r	[hesA]-hesB-fdxH	[PCC7120DELTA_RS08985]-PCC7120DELTA_RS08980-PCC7120DELTA_RS08975		1833
TU00924	1702542	1702990	fwd	NC_003272.1	iTSS_1702542f	[alr1443]	[PCC7120DELTA_RS09030]		448
TU00925	1704863	1704643	rev	NC_003272.1	gTSS_1704863r	[PCC7120DELTA_RS09040]	[PCC7120DELTA_RS09040]		220
TU00926	1706082	1707086	fwd	NC_003272.1		[alr1448]	[PCC7120DELTA_RS09050]		1004
TU00927	1707451	1709541	fwd	NC_003272.1	gTSS_1707451f	alr1449-alr1450	PCC7120DELTA_RS09055-PCC7120DELTA_RS09060		2090	56	48
TU00928	1710681	1711236	fwd	NC_003272.1		[asr1451]-asr1452-[adx]	[PCC7120DELTA_RS09065]-PCC7120DELTA_RS09070-[PCC7120DELTA_RS09075]		555	279	73
TU00929	1716799	1711900	rev	NC_003272.1		nifS-nifU-nifH-[nifD]	PCC7120DELTA_RS09095-PCC7120DELTA_RS09090-PCC7120DELTA_RS09085-[PCC7120DELTA_RS09080]		4899	62	1496
TU00930	1718425	1719253	fwd	NC_003272.1	gTSS_1718425f	alr1460	PCC7120DELTA_RS09105		828	183	64
TU00931	1719365	1720295	fwd	NC_003272.1	iTSS_1719365f	[xisH]-xisI	[PCC7120DELTA_RS09110]-PCC7120DELTA_RS09115	TU00932=NA	930	399	196
TU00932	1720370	1720129	rev	NC_003272.1				TU00931=[xisH]-xisI	241
TU00933	1721030	1721407	fwd	NC_003272.1					377
TU00934	1728349	1728096	rev	NC_003272.1	nTSS_1728349r				253
TU00935	1729153	1728545	rev	NC_003272.1	gTSS_1729153r	[all1467]	[PCC7120DELTA_RS09135]		608
TU00936	1731975	1732217	fwd	NC_003272.1	nTSS_1731975f				242
TU00937	1733464	1734363	fwd	NC_003272.1	gTSS_1733464f	alr1470	PCC7120DELTA_RS09145		899	24	54
TU00938	1744329	1734541	rev	NC_003272.1	nTSS_1744329r	all1480-cas10-all1478-csx10-all1476-csx7-all1474-all1473-all1472-[all1471]	PCC7120DELTA_RS09195-PCC7120DELTA_RS09190-PCC7120DELTA_RS09185-PCC7120DELTA_RS09180-PCC7120DELTA_RS09175-PCC7120DELTA_RS09170-PCC7120DELTA_RS09165-PCC7120DELTA_RS09160-PCC7120DELTA_RS09155-[PCC7120DELTA_RS30385]		9788	303	547
TU00939	1744811	1746049	fwd	NC_003272.1	gTSS_1744811f	cas6	PCC7120DELTA_RS09200		1238	22	83
TU00940	1749576	1750121	fwd	NC_003272.1		asr1486	PCC7120DELTA_RS09220		545	132	231
TU00941	1756487	1756105	rev	NC_003272.1	nTSS_1756487r	[PCC7120DELTA_RS30875]	[PCC7120DELTA_RS30875]	TU00942=alr1492-alr1493-asr1494-PCC7120DELTA_RS30880	382
TU00942	1756305	1759517	fwd	NC_003272.1	gTSS_1756305f	alr1492-alr1493-asr1494-PCC7120DELTA_RS30880	PCC7120DELTA_RS09255-PCC7120DELTA_RS09260-PCC7120DELTA_RS09265-PCC7120DELTA_RS30880	TU00941=PCC7120DELTA_RS30875,TU00943=asl1496-vapC	3212	255	166
TU00943	1760107	1759397	rev	NC_003272.1	gTSS_1760107r	asl1496-vapC	PCC7120DELTA_RS09275-PCC7120DELTA_RS09270	TU00942=alr1492-alr1493-asr1494-PCC7120DELTA_RS30880	710	28	94
TU00944	1770101	1770405	fwd	NC_003272.1	iTSS_1770101f	[macB2]	[PCC7120DELTA_RS09330]	TU00945=all1509-all1508	304
TU00945	1771485	1770238	rev	NC_003272.1	iTSS_1771485r	[all1509]-all1508	[PCC7120DELTA_RS09340]-PCC7120DELTA_RS09335	TU00944=[macB2],TU00946=NA	1247	437	271
TU00946	1771024	1771292	fwd	NC_003272.1				TU00945=all1509-all1508	268
TU00947	1773626	1773366	rev	NC_003272.1	iTSS_1773626r	[petC2]	[PCC7120DELTA_RS09355]		260
TU00948	1778407	1776242	rev	NC_003272.1	nTSS_1778407r	PCC7120DELTA_RS31640-nifB-[PCC7120DELTA_RS09375]	PCC7120DELTA_RS31640-PCC7120DELTA_RS09380-[PCC7120DELTA_RS09375]		2165	96	428
TU00949	1780835	1780551	rev	NC_003272.1	aTSS_1780835r				284
TU00950	1781512	1783143	fwd	NC_003272.1		invA	PCC7120DELTA_RS09400		1631	185	40
TU00951	1783430	1783745	fwd	NC_003272.1	aTSS_1783430f			TU00952=[all1523]-[panB]	315
TU00952	1785034	1783609	rev	NC_003272.1		[all1523]-[panB]	[PCC7120DELTA_RS09410]-[PCC7120DELTA_RS09405]	TU00951=NA	1425
TU00953	1785466	1788313	fwd	NC_003272.1	nTSS_1785466f	rbcL-rbcX-rbcS	PCC7120DELTA_RS09415-PCC7120DELTA_RS09420-PCC7120DELTA_RS09425		2847	504	34
TU00954	1790113	1791772	fwd	NC_003272.1		[alr1527]-alr1528-alr1529	[PCC7120DELTA_RS09430]-PCC7120DELTA_RS09435-PCC7120DELTA_RS09440		1659	134	84
TU00955	1792330	1793775	fwd	NC_003272.1	iTSS_1792330f	alr1531-[asr1532]	PCC7120DELTA_RS09450-[PCC7120DELTA_RS09455]		1445	0	258
TU00956	1794052	1794412	fwd	NC_003272.1	nTSS_1794052f	[PCC7120DELTA_RS09460]	[PCC7120DELTA_RS09460]		360
TU00957	1794419	1795832	fwd	NC_003272.1	gTSS_1794419f	rca	PCC7120DELTA_RS09465		1413	26	143
TU00958	1797703	1796793	rev	NC_003272.1					910
TU00959	1797786	1801382	fwd	NC_003272.1	gTSS_1797786f	alr1536-alr1537-alr1538-alr1539	PCC7120DELTA_RS09480-PCC7120DELTA_RS09485-PCC7120DELTA_RS09490-PCC7120DELTA_RS09495	TU00960=all1542-all1541	3596	25	12
TU00960	1803428	1801271	rev	NC_003272.1	gTSS_1803428r	all1542-all1541	PCC7120DELTA_RS09510-PCC7120DELTA_RS09505	TU00959=alr1536-alr1537-alr1538-alr1539,TU00961=alr1540	2157	20	816
TU00961	1801439	1802742	fwd	NC_003272.1	gTSS_1801439f	alr1540	PCC7120DELTA_RS09500	TU00960=all1542-all1541	1303	34	883
TU00962	1803446	1804981	fwd	NC_003272.1		truB-alr1544	PCC7120DELTA_RS09515-PCC7120DELTA_RS09520	TU00963=NA	1535	112	0
TU00963	1805847	1804772	rev	NC_003272.1	nTSS_1805847r			TU00962=truB-alr1544,TU00964=alr1545	1075
TU00964	1804980	1805791	fwd	NC_003272.1	gTSS_1804980f	alr1545	PCC7120DELTA_RS09525	TU00963=NA	811	124	304
TU00965	1806139	1809064	fwd	NC_003272.1	gTSS_1806139f	alr1546-alr1548	PCC7120DELTA_RS09530-PCC7120DELTA_RS09540	TU00966=all1547,TU00967=all1549	2925	91	309
TU00966	1807736	1806672	rev	NC_003272.1	nTSS_1807736r	all1547	PCC7120DELTA_RS09535	TU00965=alr1546-alr1548	1064	240	150
TU00967	1811331	1808217	rev	NC_003272.1	nTSS_1811331r	all1549	PCC7120DELTA_RS09545	TU00965=alr1546-alr1548,TU00968=patD-[alr1551]	3114	231	628
TU00968	1810852	1811893	fwd	NC_003272.1	aTSS_1810852f	patD-[alr1551]	PCC7120DELTA_RS09550-[PCC7120DELTA_RS09555]	TU00967=all1549	1041	535	147
TU00969	1812477	1812191	rev	NC_003272.1	aTSS_1812477r				286
TU00970	1813760	1815535	fwd	NC_003272.1	gTSS_1813760f	alr1552	PCC7120DELTA_RS09560	TU00971=ndbA	1775	46	77
TU00971	1817312	1815318	rev	NC_003272.1		ndbA	PCC7120DELTA_RS09565	TU00970=alr1552	1994	20	655
TU00972	1817492	1819272	fwd	NC_003272.1	gTSS_1817492f	[alr1554]	[PCC7120DELTA_RS09570]	TU00973=NA	1780
TU00973	1817683	1817551	rev	NC_003272.1				TU00972=[alr1554]	132
TU00974	1819457	1819721	fwd	NC_003272.1	gTSS_1819457f	allrt13-allrt14	PCC7120DELTA_RS09575-PCC7120DELTA_RS09580		264
TU00975	1820266	1822514	fwd	NC_003272.1	gTSS_1820266f	alr1555-alr1556	PCC7120DELTA_RS09590-PCC7120DELTA_RS09595		2248	94	87
TU00976	1823303	1822705	rev	NC_003272.1		[all1557]	[PCC7120DELTA_RS09600]		598
TU00977	1823714	1833318	fwd	NC_003272.1		asr1558-asr1559-alr1560-alr1561-cas7d-cas5d-cas3-alr1565-cas6_2	PCC7120DELTA_RS09605-PCC7120DELTA_RS09610-PCC7120DELTA_RS09615-PCC7120DELTA_RS09620-PCC7120DELTA_RS09625-PCC7120DELTA_RS09630-PCC7120DELTA_RS09635-PCC7120DELTA_RS09640-PCC7120DELTA_RS09645	TU00978=NA,TU00979=NA	9604	90	39
TU00978	1831915	1831611	rev	NC_003272.1	aTSS_1831915r			TU00977=asr1558-asr1559-alr1560-alr1561-cas7d-cas5d-cas3-alr1565-cas6_2	304
TU00979	1833251	1833034	rev	NC_003272.1				TU00977=asr1558-asr1559-alr1560-alr1561-cas7d-cas5d-cas3-alr1565-cas6_2	217
TU00980	1833930	1833733	rev	NC_003272.1					197
TU00981	1834265	1834971	fwd	NC_003272.1		[cas1d]	[PCC7120DELTA_RS09655]		706
TU00982	1835259	1836286	fwd	NC_003272.1	gTSS_1835259f	alr1569	PCC7120DELTA_RS09660		1027	120	14
TU00983	1836343	1836641	fwd	NC_003272.1	gTSS_1836343f	[cas2_2]	[PCC7120DELTA_RS09665]		298
TU00984	1839095	1837760	rev	NC_003272.1		all1574-all1573	PCC7120DELTA_RS09675-PCC7120DELTA_RS09670		1335	3	1
TU00985	1841547	1841808	fwd	NC_003272.1	iTSS_1841547f	[alr1575]	[PCC7120DELTA_RS09680]		261
TU00986	1843033	1842514	rev	NC_003272.1	nTSS_1843033r				519
TU00987	1843601	1850097	fwd	NC_003272.1	nTSS_1843601f	alr1576-alr1577-alr1578-alr1579-iolE	PCC7120DELTA_RS09685-PCC7120DELTA_RS09690-PCC7120DELTA_RS09695-PCC7120DELTA_RS09700-PCC7120DELTA_RS09705		6496	357	165
TU00988	1851360	1851819	fwd	NC_003272.1		[alr1583]	[PCC7120DELTA_RS09720]		459
TU00989	1852507	1852320	rev	NC_003272.1	aTSS_1852507r				187
TU00990	1861771	1858476	rev	NC_003272.1		hslO-all1587	PCC7120DELTA_RS09745-PCC7120DELTA_RS09740		3295	58	125
TU00991	1861915	1862637	fwd	NC_003272.1	gTSS_1861915f	alr1589	PCC7120DELTA_RS09750	TU00992=hisD-all1590	722	29	307
TU00992	1864964	1862344	rev	NC_003272.1	nTSS_1864964r	hisD-all1590	PCC7120DELTA_RS09760-PCC7120DELTA_RS09755	TU00991=alr1589	2620	531	143
TU00993	1865121	1866455	fwd	NC_003272.1	gTSS_1865121f	rpsT-alr1593	PCC7120DELTA_RS09765-PCC7120DELTA_RS09770		1334	42	134
TU00994	1866486	1876665	fwd	NC_003272.1	gTSS_1866486f	rpoB-rpoC1-rpoC2	PCC7120DELTA_RS09780-PCC7120DELTA_RS09785-PCC7120DELTA_RS09790	TU00995=PCC7120DELTA_RS09775	10179	614	32
TU00995	1867876	1866790	rev	NC_003272.1	aTSS_1867876r	PCC7120DELTA_RS09775	PCC7120DELTA_RS09775	TU00994=rpoB-rpoC1-rpoC2	1086	775	78
TU00996	1880912	1876686	rev	NC_003272.1	aTSS_1880912r	desC-desA-all1597	PCC7120DELTA_RS09805-PCC7120DELTA_RS09800-PCC7120DELTA_RS09795	TU00997=NA,TU00998=alr1600	4226	465	211
TU00997	1876805	1878025	fwd	NC_003272.1	aTSS_1876805f			TU00996=desC-desA-all1597	1220
TU00998	1880017	1882086	fwd	NC_003272.1	aTSS_1880017f	alr1600	PCC7120DELTA_RS09810	TU00996=desC-desA-all1597,TU00999=all1601	2069	517	323
TU00999	1882972	1881467	rev	NC_003272.1	gTSS_1882972r	all1601	PCC7120DELTA_RS09815	TU00998=alr1600	1505	9	303
TU01000	1883271	1888043	fwd	NC_003272.1	gTSS_1883271f	pgl-fraH-alr1604-alr1605	PCC7120DELTA_RS09825-PCC7120DELTA_RS09830-PCC7120DELTA_RS09835-PCC7120DELTA_RS09840	TU01001=all1606	4772	104	723
TU01001	1888802	1887004	rev	NC_003272.1		all1606	PCC7120DELTA_RS09845	TU01000=pgl-fraH-alr1604-alr1605	1798	23	480
TU01002	1888992	1889934	fwd	NC_003272.1	iTSS_1888992f	PCC7120DELTA_RS09850	PCC7120DELTA_RS09850		942	22	441
TU01003	1890688	1890440	rev	NC_003272.1				TU01004=alr1609	248
TU01004	1890516	1891770	fwd	NC_003272.1	gTSS_1890516f	alr1609	PCC7120DELTA_RS09860	TU01003=NA,TU01005=NA	1254	27	7
TU01005	1891836	1891600	rev	NC_003272.1				TU01004=alr1609	236
TU01006	1891962	1891860	rev	NC_003272.1	gTSS_1891962r	allrt16	PCC7120DELTA_RS09865		102
TU01007	1893487	1891987	rev	NC_003272.1	aTSS_1893487r	PCC7120DELTA_RS09870	PCC7120DELTA_RS09870	TU01008=yidD2,TU01009=alr1612	1500	605	188
TU01008	1892913	1893235	fwd	NC_003272.1		yidD2	PCC7120DELTA_RS30895	TU01007=PCC7120DELTA_RS09870	322	32	36
TU01009	1893343	1894365	fwd	NC_003272.1	gTSS_1893343f	alr1612	PCC7120DELTA_RS09875	TU01007=PCC7120DELTA_RS09870	1022	95	130
TU01010	1906553	1902823	rev	NC_003272.1	gTSS_1906553r	all1618-all1617-ftn6	PCC7120DELTA_RS09905-PCC7120DELTA_RS09900-PCC7120DELTA_RS09895	TU01011=NA,TU01012=NA	3730	19	73
TU01011	1903885	1904308	fwd	NC_003272.1	aTSS_1903885f			TU01010=all1618-all1617-ftn6	423
TU01012	1905151	1905455	fwd	NC_003272.1	aTSS_1905151f			TU01010=all1618-all1617-ftn6	304
TU01013	1906881	1912184	fwd	NC_003272.1	gTSS_1906881f	alr1619-alr1620-alr1621-alr1622-purU	PCC7120DELTA_RS09910-PCC7120DELTA_RS09915-PCC7120DELTA_RS09920-PCC7120DELTA_RS09925-PCC7120DELTA_RS09930	TU01014=NA	5303	67	66
TU01014	1907957	1907684	rev	NC_003272.1	aTSS_1907957r			TU01013=alr1619-alr1620-alr1621-alr1622-purU	273
TU01015	1912337	1912685	fwd	NC_003272.1	gTSS_1912337f	alr1624	PCC7120DELTA_RS09935		348	21	19
TU01016	1921771	1925621	fwd	NC_003272.1	nTSS_1921771f	alr1627-alr1628-alr1629	PCC7120DELTA_RS09950-PCC7120DELTA_RS09955-PCC7120DELTA_RS09960	TU01017=NA	3850	378	86
TU01017	1924717	1924346	rev	NC_003272.1	aTSS_1924717r			TU01016=alr1627-alr1628-alr1629	371
TU01018	1927861	1932896	fwd	NC_003272.1		alr1633-alr1634-alr1635	PCC7120DELTA_RS09980-PCC7120DELTA_RS09985-PCC7120DELTA_RS09990	TU01019=all1636	5035	1	923
TU01019	1936591	1932054	rev	NC_003272.1	gTSS_1936591r	all1636	PCC7120DELTA_RS09995	TU01018=alr1633-alr1634-alr1635	4537	76	316
TU01020	1940434	1937306	rev	NC_003272.1		PCC7120DELTA_RS10015-moaE	PCC7120DELTA_RS10015-PCC7120DELTA_RS10010		3128	289	228
TU01021	1941348	1941867	fwd	NC_003272.1					519
TU01022	1959038	1956068	rev	NC_003272.1	iTSS_1959038r	[all1647]	[PCC7120DELTA_RS10050]		2970
TU01023	1970430	1969509	rev	NC_003272.1		all1651	PCC7120DELTA_RS10070		921	67	21
TU01024	1971902	1971640	rev	NC_003272.1	nTSS_1971902r				262
TU01025	1971987	1974124	fwd	NC_003272.1	nTSS_1971987f	alr1652-alr1653	PCC7120DELTA_RS10075-PCC7120DELTA_RS10080	TU01026=NA,TU01027=NA	2137	342	21
TU01026	1972712	1972319	rev	NC_003272.1	aTSS_1972712r			TU01025=alr1652-alr1653	393
TU01027	1974454	1974066	rev	NC_003272.1				TU01025=alr1652-alr1653,TU01028=alr1654-alr1655	388
TU01028	1974231	1977000	fwd	NC_003272.1	gTSS_1974231f	alr1654-alr1655	PCC7120DELTA_RS10085-PCC7120DELTA_RS10090	TU01027=NA,TU01029=NA	2769	129	27
TU01029	1975390	1975095	rev	NC_003272.1	aTSS_1975390r			TU01028=alr1654-alr1655	295
TU01030	1983167	1982509	rev	NC_003272.1	gTSS_1983167r	all1660	PCC7120DELTA_RS10105		658	32	324
TU01031	1983254	1983849	fwd	NC_003272.1	gTSS_1983254f	asr1661-asr1662	PCC7120DELTA_RS10110-PCC7120DELTA_RS10115	TU01032=murE	595	24	43
TU01032	1985451	1983301	rev	NC_003272.1		murE	PCC7120DELTA_RS10120	TU01031=asr1661-asr1662	2150	27	633
TU01033	1985776	1985456	rev	NC_003272.1	gTSS_1985776r	asl1664	PCC7120DELTA_RS10125		320	32	1
TU01034	1985880	1989311	fwd	NC_003272.1	nTSS_1985880f	alr1665-dacB	PCC7120DELTA_RS10130-PCC7120DELTA_RS10135	TU01035=NA	3431	227	57
TU01035	1987687	1987284	rev	NC_003272.1				TU01034=alr1665-dacB	403
TU01036	1989429	1989833	fwd	NC_003272.1	gTSS_1989429f			TU01037=NA	404
TU01037	1990117	1989564	rev	NC_003272.1				TU01036=NA	553
TU01038	1990570	1992660	fwd	NC_003272.1		alr1668-alr1669	PCC7120DELTA_RS10145-PCC7120DELTA_RS10150	TU01039=all1670	2090	51	22
TU01039	1993090	1991845	rev	NC_003272.1	gTSS_1993090r	all1670	PCC7120DELTA_RS10155	TU01038=alr1668-alr1669	1245	26	872
TU01040	1994350	1993617	rev	NC_003272.1	nTSS_1994350r	[all1672]	[PCC7120DELTA_RS10160]		733
TU01041	1996213	1994612	rev	NC_003272.1		[pxcA]	[PCC7120DELTA_RS10165]		1601
TU01042	1998748	1999707	fwd	NC_003272.1	gTSS_1998748f	msrA2	PCC7120DELTA_RS10175		959	27	264
TU01043	2002908	2000881	rev	NC_003272.1	gTSS_2002908r	[asl1679]-all1678	[PCC7120DELTA_RS10190]-PCC7120DELTA_RS10185		2027	283	68
TU01044	2007218	2004415	rev	NC_003272.1	nTSS_2007218r	mgtE-pyrB	PCC7120DELTA_RS10205-PCC7120DELTA_RS10200		2803	252	80
TU01045	2010149	2007651	rev	NC_003272.1	gTSS_2010149r	[all1684]-all1683	[PCC7120DELTA_RS10215]-PCC7120DELTA_RS10210	TU01046=NA	2498	1260	60
TU01046	2008886	2009114	fwd	NC_003272.1	aTSS_2008886f			TU01045=[all1684]-all1683	228
TU01047	2010225	2010690	fwd	NC_003272.1		[tnpA]	[PCC7120DELTA_RS10220]	TU01048=all1686	465
TU01048	2011630	2010454	rev	NC_003272.1	gTSS_2011630r	all1686	PCC7120DELTA_RS10225	TU01047=[tnpA],TU01049=alr1687	1176	42	223
TU01049	2011328	2012704	fwd	NC_003272.1	aTSS_2011328f	alr1687	PCC7120DELTA_RS10230	TU01048=all1686,TU01050=all1688	1376	393	99
TU01050	2015111	2012589	rev	NC_003272.1	aTSS_2015111r	all1688	PCC7120DELTA_RS10235	TU01049=alr1687,TU01051=[cobN]	2522	456	36
TU01051	2014065	2018508	fwd	NC_003272.1	aTSS_2014065f	[cobN]	[PCC7120DELTA_RS10240]	TU01050=all1688	4443
TU01052	2018510	2020547	fwd	NC_003272.1	gTSS_2018510f	alr1690	PCC7120DELTA_RS10245	TU01053=furA	2037	157	606
TU01053	2020552	2019420	rev	NC_003272.1	gTSS_2020552r	furA	PCC7120DELTA_RS10250	TU01052=alr1690	1132	26	651
TU01054	2024727	2022661	rev	NC_003272.1	gTSS_2024727r	lipA2-gpsA	PCC7120DELTA_RS10265-PCC7120DELTA_RS10260		2066	28	188
TU01055	2022661	2020879	rev	NC_003272.1	nTSS_2022661r	sigC	PCC7120DELTA_RS10255		1782	328	204
TU01056	2024848	2025168	fwd	NC_003272.1	gTSS_2024848f	allrt17	PCC7120DELTA_RS10270		320
TU01057	2035621	2029637	rev	NC_003272.1		[all1696]	[PCC7120DELTA_RS10280]	TU01058=NA,TU01059=NA,TU01060=NA,TU01061=NA	5984
TU01058	2030534	2030957	fwd	NC_003272.1	aTSS_2030534f			TU01057=[all1696]	423
TU01059	2031571	2031914	fwd	NC_003272.1				TU01057=[all1696]	343
TU01060	2032552	2032914	fwd	NC_003272.1	aTSS_2032552f			TU01057=[all1696]	362
TU01061	2033236	2033621	fwd	NC_003272.1	aTSS_2033236f			TU01057=[all1696]	385
TU01062	2037106	2038018	fwd	NC_003272.1	gTSS_2037106f	alr1698	PCC7120DELTA_RS10290	TU01063=all1699	912	200	83
TU01063	2038980	2037710	rev	NC_003272.1	gTSS_2038980r	all1699	PCC7120DELTA_RS10295	TU01062=alr1698	1270	94	295
TU01064	2038997	2040784	fwd	NC_003272.1	nTSS_2038997f	alr1700	PCC7120DELTA_RS10300	TU01065=all1704-all1703-all1702-all1701	1787	269	523
TU01065	2045367	2040337	rev	NC_003272.1	nTSS_2045367r	all1704-all1703-all1702-all1701	PCC7120DELTA_RS10320-PCC7120DELTA_RS10315-PCC7120DELTA_RS10310-PCC7120DELTA_RS10305	TU01064=alr1700,TU01066=NA	5030	537	35
TU01066	2043217	2043342	fwd	NC_003272.1	aTSS_2043217f			TU01065=all1704-all1703-all1702-all1701	125
TU01067	2045412	2046318	fwd	NC_003272.1	nTSS_2045412f	[rffM]	[PCC7120DELTA_RS10325]		906
TU01068	2049124	2046585	rev	NC_003272.1	gTSS_2049124r	all1708-all1707	PCC7120DELTA_RS10340-PCC7120DELTA_RS10335	TU01069=NA	2539	121	769
TU01069	2048344	2049002	fwd	NC_003272.1	aTSS_2048344f			TU01068=all1708-all1707	658
TU01070	2049351	2050592	fwd	NC_003272.1	gTSS_2049351f	alr1709	PCC7120DELTA_RS10345		1241	152	190
TU01071	2050703	2050807	fwd	NC_003272.1	nTSS_2050703f	NsrR1	NsrR1		104
TU01072	2055259	2054137	rev	NC_003272.1	gTSS_2055259r	[hepP]	[PCC7120DELTA_RS10355]	TU01073=NA	1122
TU01073	2054525	2054769	fwd	NC_003272.1	aTSS_2054525f			TU01072=[hepP]	244
TU01074	2055932	2058628	fwd	NC_003272.1	gTSS_2055932f	alr1712	PCC7120DELTA_RS10360	TU01075=NA	2696	75	60
TU01075	2058982	2058350	rev	NC_003272.1				TU01074=alr1712,TU01076=alr1713-asr1714-alr1715	632
TU01076	2058877	2061382	fwd	NC_003272.1	nTSS_2058877f	alr1713-asr1714-alr1715	PCC7120DELTA_RS10370-PCC7120DELTA_RS10375-PCC7120DELTA_RS10380	TU01075=NA,TU01077=NA	2505	395	40
TU01077	2060835	2059631	rev	NC_003272.1	aTSS_2060835r			TU01076=alr1713-asr1714-alr1715	1204
TU01078	2065654	2061427	rev	NC_003272.1	nTSS_2065654r	[all1716]	[PCC7120DELTA_RS10385]	TU01079=NA	4227
TU01079	2064728	2065255	fwd	NC_003272.1	aTSS_2064728f			TU01078=[all1716]	527
TU01080	2068262	2065964	rev	NC_003272.1		ligA	PCC7120DELTA_RS10390		2298	92	173
TU01081	2070392	2069454	rev	NC_003272.1		PCC7120DELTA_RS10405-all1719	PCC7120DELTA_RS10405-PCC7120DELTA_RS10400		938	110	140
TU01082	2071033	2072509	fwd	NC_003272.1	gTSS_2071033f	alr1722	PCC7120DELTA_RS10415	TU01083=all1723	1476	36	505
TU01083	2073141	2071801	rev	NC_003272.1	gTSS_2073141r	all1723	PCC7120DELTA_RS10420	TU01082=alr1722	1340	179	400
TU01084	2074659	2073316	rev	NC_003272.1		[all1724]	[PCC7120DELTA_RS10425]		1343
TU01085	2075813	2076936	fwd	NC_003272.1		PCC7120DELTA_RS31665	PCC7120DELTA_RS31665		1123	8	5
TU01086	2077414	2079389	fwd	NC_003272.1	gTSS_2077414f	alr1728	PCC7120DELTA_RS10445	TU01087=all1729	1975	150	488
TU01087	2079975	2078096	rev	NC_003272.1	gTSS_2079975r	all1729	PCC7120DELTA_RS10450	TU01086=alr1728,TU01088=NA	1879	165	1070
TU01088	2079555	2079740	fwd	NC_003272.1	aTSS_2079555f			TU01087=all1729	185
TU01089	2084683	2080041	rev	NC_003272.1	gTSS_2084683r	all1731-all1730	PCC7120DELTA_RS10460-PCC7120DELTA_RS10455	TU01090=NA,TU01091=NA	4642	186	254
TU01090	2082197	2082965	fwd	NC_003272.1				TU01089=all1731-all1730	768
TU01091	2084348	2084960	fwd	NC_003272.1	aTSS_2084348f			TU01089=all1731-all1730	612
TU01092	2085522	2085080	rev	NC_003272.1	gTSS_2085522r	ndhM	PCC7120DELTA_RS10465		442	31	55
TU01093	2086181	2087428	fwd	NC_003272.1	nTSS_2086181f	asr1734	PCC7120DELTA_RS10475	TU01094=all1736	1247	214	752
TU01094	2088064	2087218	rev	NC_003272.1	gTSS_2088064r	all1736	PCC7120DELTA_RS10480	TU01093=asr1734	846	24	127
TU01095	2090844	2088105	rev	NC_003272.1	nTSS_2090844r	all1738-all1737	PCC7120DELTA_RS10490-PCC7120DELTA_RS10485		2739	245	1
TU01096	2090857	2091704	fwd	NC_003272.1		PCC7120DELTA_RS10495	PCC7120DELTA_RS10495	TU01097=all1741	847	66	83
TU01097	2094820	2091592	rev	NC_003272.1	nTSS_2094820r	all1741	PCC7120DELTA_RS10500	TU01096=PCC7120DELTA_RS10495,TU01098=NA,TU01099=dnaK	3228	365	266
TU01098	2093100	2093338	fwd	NC_003272.1	aTSS_2093100f			TU01097=all1741	238
TU01099	2094708	2096922	fwd	NC_003272.1	nTSS_2094708f	dnaK	PCC7120DELTA_RS10505	TU01097=all1741,TU01100=por	2214	262	51
TU01100	2098029	2096246	rev	NC_003272.1	gTSS_2098029r	por	PCC7120DELTA_RS10510	TU01099=dnaK	1783	34	760
TU01101	2098474	2099711	fwd	NC_003272.1	gTSS_2098474f	alr1744	PCC7120DELTA_RS10515		1237	21	62
TU01102	2100609	2099724	rev	NC_003272.1	gTSS_2100609r	all1745	PCC7120DELTA_RS10520		885	25	204
TU01103	2100675	2102116	fwd	NC_003272.1	gTSS_2100675f	alr1746	PCC7120DELTA_RS10525	TU01104=all1747	1441	117	776
TU01104	2102189	2101207	rev	NC_003272.1	gTSS_2102189r	all1747	PCC7120DELTA_RS10530	TU01103=alr1746	982	388	244
TU01105	2103302	2102199	rev	NC_003272.1		all1748	PCC7120DELTA_RS10535		1103	89	34
TU01106	2103783	2103349	rev	NC_003272.1	gTSS_2103783r	asl1749	PCC7120DELTA_RS10540		434	23	139
TU01107	2106021	2103829	rev	NC_003272.1	gTSS_2106021r	all1751-all1750	PCC7120DELTA_RS10550-PCC7120DELTA_RS10545		2192	39	10
TU01108	2106356	2106917	fwd	NC_003272.1		[alr1752]	[PCC7120DELTA_RS10555]		561
TU01109	2107128	2107026	rev	NC_003272.1	nTSS_2107128r	pNC_2107128r	pNC_2107128r		102
TU01110	2107165	2108670	fwd	NC_003272.1	gTSS_2107165f	alr1753	PCC7120DELTA_RS10560	TU01111=all1755	1505	26	85
TU01111	2109716	2108600	rev	NC_003272.1		all1755	PCC7120DELTA_RS10570	TU01110=alr1753	1116	24	694
TU01112	2110604	2109724	rev	NC_003272.1	gTSS_2110604r	all1756	PCC7120DELTA_RS10575		880	21	38
TU01113	2110969	2111439	fwd	NC_003272.1	aTSS_2110969f				470
TU01114	2113635	2111703	rev	NC_003272.1		all1758	PCC7120DELTA_RS10585	TU01115=NA	1932	451	90
TU01115	2112498	2112604	fwd	NC_003272.1	aTSS_2112498f			TU01114=all1758	106
TU01116	2117493	2113646	rev	NC_003272.1	nTSS_2117493r	all1761-nusB-ftsY	PCC7120DELTA_RS10600-PCC7120DELTA_RS10595-PCC7120DELTA_RS10590		3847	313	13
TU01117	2119618	2117573	rev	NC_003272.1	gTSS_2119618r	all1763-all1762	PCC7120DELTA_RS10610-PCC7120DELTA_RS10605		2045	126	49
TU01118	2124065	2119727	rev	NC_003272.1	gTSS_2124065r	hpsE2-hpsE-all1766-all1765-all1764	PCC7120DELTA_RS10635-PCC7120DELTA_RS10630-PCC7120DELTA_RS10625-PCC7120DELTA_RS10620-PCC7120DELTA_RS10615	TU01119=NA	4338	68	16
TU01119	2122861	2123499	fwd	NC_003272.1	aTSS_2122861f			TU01118=hpsE2-hpsE-all1766-all1765-all1764	638
TU01120	2124799	2124191	rev	NC_003272.1	iTSS_2124799r	[all1769]	[PCC7120DELTA_RS10640]	TU01121=NA	608
TU01121	2124405	2124993	fwd	NC_003272.1	aTSS_2124405f			TU01120=[all1769]	588
TU01122	2125902	2125029	rev	NC_003272.1		[hpsC]	[PCC7120DELTA_RS10645]	TU01123=NA	873
TU01123	2125181	2126268	fwd	NC_003272.1	aTSS_2125181f			TU01122=[hpsC],TU01124=[hpsA]-hpsB	1087
TU01124	2130802	2126007	rev	NC_003272.1	iTSS_2130802r	[hpsA]-hpsB	[PCC7120DELTA_RS10655]-PCC7120DELTA_RS10650	TU01123=NA	4795	4035	44
TU01125	2133574	2131912	rev	NC_003272.1	gTSS_2133574r	xseA-xseB	PCC7120DELTA_RS10665-PCC7120DELTA_RS10660		1662	29	132
TU01126	2134104	2135115	fwd	NC_003272.1	gTSS_2134104f	asr1775	PCC7120DELTA_RS10670	TU01127=all1776	1011	141	604
TU01127	2136630	2134458	rev	NC_003272.1	gTSS_2136630r	all1776	PCC7120DELTA_RS10675	TU01126=asr1775	2172	19	144
TU01128	2137200	2136707	rev	NC_003272.1	gTSS_2137200r	asl1778	PCC7120DELTA_RS10680		493	81	176
TU01129	2137690	2139134	fwd	NC_003272.1	gTSS_2137690f	alr1779	PCC7120DELTA_RS10685		1444	26	417
TU01130	2140175	2139282	rev	NC_003272.1	gTSS_2140175r	all1781-[cobK]	PCC7120DELTA_RS10695-[PCC7120DELTA_RS10690]		893	184	317
TU01131	2143096	2140293	rev	NC_003272.1	gTSS_2143096r	all1783-all1782	PCC7120DELTA_RS10705-PCC7120DELTA_RS10700		2803	32	43
TU01132	2144131	2143153	rev	NC_003272.1	gTSS_2144131r	rbsK	PCC7120DELTA_RS10710		978	46	9
TU01133	2145216	2145518	fwd	NC_003272.1	iTSS_2145216f	[alr1785]	[PCC7120DELTA_RS10715]		302
TU01134	2147193	2150787	fwd	NC_003272.1	gTSS_2147193f	alr1786	PCC7120DELTA_RS10720	TU01135=all1787	3594	95	278
TU01135	2151379	2149959	rev	NC_003272.1	gTSS_2151379r	all1787	PCC7120DELTA_RS10725	TU01134=alr1786	1420	120	677
TU01136	2151537	2153184	fwd	NC_003272.1	gTSS_2151537f	alr1788	PCC7120DELTA_RS10730	TU01137=NA	1647	26	110
TU01137	2153322	2152667	rev	NC_003272.1				TU01136=alr1788	655
TU01138	2153328	2153699	fwd	NC_003272.1	nTSS_2153328f				371
TU01139	2154008	2155048	fwd	NC_003272.1	gTSS_2154008f	PCC7120DELTA_RS32735-PCC7120DELTA_RS32740	PCC7120DELTA_RS32735-PCC7120DELTA_RS32740		1040
TU01140	2155234	2155844	fwd	NC_003272.1		[alr1792]	[PCC7120DELTA_RS10745]		610
TU01141	2155896	2156428	fwd	NC_003272.1	iTSS_2155896f	[alr1793]	[PCC7120DELTA_RS10750]		532
TU01142	2156779	2157663	fwd	NC_003272.1	gTSS_2156779f	alr1794	PCC7120DELTA_RS10755		884	89	361
TU01143	2159081	2158436	rev	NC_003272.1	gTSS_2159081r	PCC7120DELTA_RS10770	PCC7120DELTA_RS10770		645	236	20
TU01144	2159035	2160304	fwd	NC_003272.1		queA	PCC7120DELTA_RS10775		1269	33	43
TU01145	2160903	2160703	rev	NC_003272.1	aTSS_2160903r				200
TU01146	2161209	2161094	rev	NC_003272.1	aTSS_2161209r				115
TU01147	2164176	2161250	rev	NC_003272.1		all1802-all1800	PCC7120DELTA_RS10790-PCC7120DELTA_RS10785		2926	123	600
TU01148	2164242	2165668	fwd	NC_003272.1	gTSS_2164242f	alr1803	PCC7120DELTA_RS10795	TU01149=all1804	1426	32	552
TU01149	2169374	2165094	rev	NC_003272.1	nTSS_2169374r	all1804	PCC7120DELTA_RS10800	TU01148=alr1803,TU01150=NA	4280	352	65
TU01150	2166942	2167211	fwd	NC_003272.1				TU01149=all1804	269
TU01151	2170377	2171640	fwd	NC_003272.1	gTSS_2170377f	alr1805	PCC7120DELTA_RS10805	TU01152=all1807-all1806	1263	45	388
TU01152	2173060	2171259	rev	NC_003272.1	gTSS_2173060r	all1807-all1806	PCC7120DELTA_RS10815-PCC7120DELTA_RS10810	TU01151=alr1805	1801	37	57
TU01153	2173079	2174067	fwd	NC_003272.1	gTSS_2173079f	alr1808	PCC7120DELTA_RS10820		988	26	6
TU01154	2174165	2174806	fwd	NC_003272.1	gTSS_2174165f	alr1809	PCC7120DELTA_RS10825		641	125	49
TU01155	2175164	2177379	fwd	NC_003272.1	nTSS_2175164f	PCC7120DELTA_RS30910-alr1810	PCC7120DELTA_RS30910-PCC7120DELTA_RS10830		2215	161	772
TU01156	2178194	2177471	rev	NC_003272.1	gTSS_2178194r	[glpK]	[PCC7120DELTA_RS10835]		723
TU01157	2179566	2180045	fwd	NC_003272.1				TU01158=all1814-all1813-all1812	479
TU01158	2181039	2179183	rev	NC_003272.1	gTSS_2181039r	all1814-all1813-all1812	PCC7120DELTA_RS10850-PCC7120DELTA_RS10845-PCC7120DELTA_RS10840	TU01157=NA,TU01159=NA	1856	26	427
TU01159	2180349	2180768	fwd	NC_003272.1	nTSS_2180349f			TU01158=all1814-all1813-all1812	419
TU01160	2181286	2182105	fwd	NC_003272.1	iTSS_2181286f	PCC7120DELTA_RS10855	PCC7120DELTA_RS10855		819	57	331
TU01161	2183088	2184906	fwd	NC_003272.1		[alr1819]	[PCC7120DELTA_RS10870]	TU01162=NA	1818
TU01162	2184681	2184500	rev	NC_003272.1	aTSS_2184681r			TU01161=[alr1819]	181
TU01163	2187099	2185312	rev	NC_003272.1	iTSS_2187099r	[all1820]	[PCC7120DELTA_RS10875]	TU01164=NA	1787
TU01164	2186645	2186805	fwd	NC_003272.1	aTSS_2186645f			TU01163=[all1820]	160
TU01165	2188034	2189344	fwd	NC_003272.1	gTSS_2188034f	alr1821-alr1822	PCC7120DELTA_RS10880-PCC7120DELTA_RS10885	TU01166=asl1825-asl1824-glsD	1310	91	23
TU01166	2191225	2188820	rev	NC_003272.1		asl1825-asl1824-glsD	PCC7120DELTA_RS10900-PCC7120DELTA_RS10895-PCC7120DELTA_RS10890	TU01165=alr1821-alr1822,TU01167=NA	2405	13	796
TU01167	2189559	2189892	fwd	NC_003272.1	aTSS_2189559f			TU01166=asl1825-asl1824-glsD	333
TU01168	2192407	2191287	rev	NC_003272.1	aTSS_2192407r	all1826	PCC7120DELTA_RS10905	TU01169=icd	1120	404	0
TU01169	2191743	2193841	fwd	NC_003272.1	aTSS_2191743f	icd	PCC7120DELTA_RS10910	TU01168=all1826	2098	590	87
TU01170	2194862	2193844	rev	NC_003272.1	iTSS_2194862r	[all1830]-all1829	[PCC7120DELTA_RS10925]-PCC7120DELTA_RS10920		1018	319	304
TU01171	2196279	2195061	rev	NC_003272.1	gTSS_2196279r	nagZ	PCC7120DELTA_RS10930		1218	56	65
TU01172	2196479	2199175	fwd	NC_003272.1	gTSS_2196479f	pds-alr1833	PCC7120DELTA_RS10935-PCC7120DELTA_RS10940		2696	40	301
TU01173	2199175	2199321	fwd	NC_003272.1	gTSS_2199175f	allrt18	PCC7120DELTA_RS10945		146
TU01174	2199375	2201618	fwd	NC_003272.1	gTSS_2199375f	natB	PCC7120DELTA_RS10950	TU01175=all1835	2243	87	831
TU01175	2201787	2200432	rev	NC_003272.1	gTSS_2201787r	all1835	PCC7120DELTA_RS10955	TU01174=natB	1355	74	466
TU01176	2205873	2201989	rev	NC_003272.1		[all1843]-all1842-all1841-asl1840-asl1839-all1838-all1837	[PCC7120DELTA_RS10990]-PCC7120DELTA_RS10985-PCC7120DELTA_RS10980-PCC7120DELTA_RS10975-PCC7120DELTA_RS10970-PCC7120DELTA_RS10965-PCC7120DELTA_RS10960		3884	297	30
TU01177	2207455	2206271	rev	NC_003272.1		all1844	PCC7120DELTA_RS10995		1184	39	24
TU01178	2207650	2208339	fwd	NC_003272.1	iTSS_2207650f	trmB	PCC7120DELTA_RS11000	TU01179=all1849-all1848-all1847-all1846	689	21	30
TU01179	2212727	2208205	rev	NC_003272.1	iTSS_2212727r	all1849-all1848-all1847-all1846	PCC7120DELTA_RS11020-PCC7120DELTA_RS11015-PCC7120DELTA_RS11010-PCC7120DELTA_RS11005	TU01178=trmB	4522	25	109
TU01180	2212856	2215121	fwd	NC_003272.1	gTSS_2212856f	alr1850	PCC7120DELTA_RS11025		2265	39	13
TU01181	2215269	2215862	fwd	NC_003272.1	gTSS_2215269f	[alr1851]	[PCC7120DELTA_RS11030]		593
TU01182	2216089	2216682	fwd	NC_003272.1		[PCC7120DELTA_RS30410]	[PCC7120DELTA_RS30410]		593
TU01183	2216779	2217907	fwd	NC_003272.1		PCC7120DELTA_RS31670-[alr1855]	PCC7120DELTA_RS31670-[PCC7120DELTA_RS11055]		1128	9	8
TU01184	2220203	2222398	fwd	NC_003272.1		[PCC7120DELTA_RS11060]-alr1856-asr1857-PCC7120DELTA_RS11075-alr1858-[alr1859]	[PCC7120DELTA_RS11060]-PCC7120DELTA_RS11065-PCC7120DELTA_RS11070-PCC7120DELTA_RS11075-PCC7120DELTA_RS11080-PCC7120DELTA_RS11085		2195	181	561
TU01185	2222930	2223562	fwd	NC_003272.1	gTSS_2222930f	alr1860	PCC7120DELTA_RS11090	TU01186=sjcF1	632	24	249
TU01186	2224260	2223346	rev	NC_003272.1	gTSS_2224260r	sjcF1	PCC7120DELTA_RS11095	TU01185=alr1860	914	63	42
TU01187	2226747	2225783	rev	NC_003272.1	gTSS_2226747r	all1863	PCC7120DELTA_RS11105		964	22	79
TU01188	2229318	2226903	rev	NC_003272.1	gTSS_2229318r	trxA2-all1865-all1864	PCC7120DELTA_RS11120-PCC7120DELTA_RS11115-PCC7120DELTA_RS11110	TU01189=NA	2415	40	17
TU01189	2228552	2229290	fwd	NC_003272.1	aTSS_2228552f			TU01188=trxA2-all1865-all1864	738
TU01190	2229304	2233516	fwd	NC_003272.1		rexT-alr1868-alr1869-alr1870	PCC7120DELTA_RS11125-PCC7120DELTA_RS11130-PCC7120DELTA_RS11135-PCC7120DELTA_RS11140	TU01191=all1871	4212	52	8
TU01191	2234072	2232457	rev	NC_003272.1	gTSS_2234072r	all1871	PCC7120DELTA_RS11145	TU01190=alr1867-alr1868-alr1869-alr1870	1615	137	1128
TU01192	2236056	2234077	rev	NC_003272.1	gTSS_2236056r	all1873-all1872	PCC7120DELTA_RS11155-PCC7120DELTA_RS11150		1979	29	2
TU01193	2238697	2236834	rev	NC_003272.1		all1875	PCC7120DELTA_RS11165		1863	273	37
TU01194	2239829	2238745	rev	NC_003272.1	gTSS_2239829r	all1876	PCC7120DELTA_RS11170	TU01195=NA	1084	60	53
TU01195	2239116	2239635	fwd	NC_003272.1	aTSS_2239116f			TU01194=all1876	519
TU01196	2240589	2243161	fwd	NC_003272.1	iTSS_2240589f	hemC-glgA2	PCC7120DELTA_RS11180-PCC7120DELTA_RS11185		2572	36	26
TU01197	2244445	2243238	rev	NC_003272.1	gTSS_2244445r	acsF2	PCC7120DELTA_RS11190		1207	131	0
TU01198	2246365	2250035	fwd	NC_003272.1		alr1883	PCC7120DELTA_RS11205		3670	19	67
TU01199	2250767	2250045	rev	NC_003272.1	gTSS_2250767r	all1884	PCC7120DELTA_RS11210		722	32	7
TU01200	2251088	2252350	fwd	NC_003272.1	gTSS_2251088f	tgt	PCC7120DELTA_RS11215		1262	90	48
TU01201	2254627	2253008	rev	NC_003272.1	gTSS_2254627r	all1887-[all1886]	PCC7120DELTA_RS11225-[PCC7120DELTA_RS11220]		1619	21	471
TU01202	2258496	2254691	rev	NC_003272.1		[all1888]	[PCC7120DELTA_RS11230]		3805
TU01203	2259399	2258563	rev	NC_003272.1		all1889	PCC7120DELTA_RS11235		836	84	33
TU01204	2259477	2262693	fwd	NC_003272.1	gTSS_2259477f	serA-prmA-alr1892	PCC7120DELTA_RS11240-PCC7120DELTA_RS11245-PCC7120DELTA_RS11250	TU01205=trxA3	3216	119	28
TU01205	2263130	2262470	rev	NC_003272.1	gTSS_2263130r	trxA3	PCC7120DELTA_RS11255	TU01204=serA-prmA-alr1892	660	25	318
TU01206	2263448	2265115	fwd	NC_003272.1	gTSS_2263448f	fabG	PCC7120DELTA_RS11260	TU01207=all1895	1667	30	882
TU01207	2265449	2264191	rev	NC_003272.1	gTSS_2265449r	all1895	PCC7120DELTA_RS11265	TU01206=fabG,TU01208=groEL	1258	42	134
TU01208	2265115	2267355	fwd	NC_003272.1	aTSS_2265115f	groEL	PCC7120DELTA_RS11270	TU01207=all1895	2240	452	106
TU01209	2268261	2267400	rev	NC_003272.1	gTSS_2268261r	all1897	PCC7120DELTA_RS11275		861	69	76
TU01210	2268672	2270539	fwd	NC_003272.1		asr1899-glmM	PCC7120DELTA_RS11280-PCC7120DELTA_RS11285	TU01211=NA	1867	12	126
TU01211	2269848	2269648	rev	NC_003272.1	aTSS_2269848r			TU01210=asr1899-glmM	200
TU01212	2272163	2271589	rev	NC_003272.1	gTSS_2272163r	all1902	PCC7120DELTA_RS11300		574	20	51
TU01213	2272655	2277651	fwd	NC_003272.1	gTSS_2272655f	alr1903	PCC7120DELTA_RS30915		4996	117	236
TU01214	2280371	2283752	fwd	NC_003272.1	nTSS_2280371f	alr1905-alr1906	PCC7120DELTA_RS11315-PCC7120DELTA_RS11320	TU01215=NA	3381	319	128
TU01215	2282658	2282316	rev	NC_003272.1	aTSS_2282658r			TU01214=alr1905-alr1906	342
TU01216	2283788	2284296	fwd	NC_003272.1		asr1907	PCC7120DELTA_RS32410	TU01217=all1908	508	67	274
TU01217	2284880	2284020	rev	NC_003272.1	nTSS_2284880r	all1908	PCC7120DELTA_RS11325	TU01216=asr1907	860	276	12
TU01218	2285058	2286464	fwd	NC_003272.1	gTSS_2285058f	alr1909	PCC7120DELTA_RS11330	TU01219=NA	1406	150	9
TU01219	2285708	2285474	rev	NC_003272.1	aTSS_2285708r			TU01218=alr1909	234
TU01220	2286733	2287883	fwd	NC_003272.1	gTSS_2286733f	alr1910	PCC7120DELTA_RS11335		1150	50	210
TU01221	2297907	2298099	fwd	NC_003272.1	iTSS_2297907f	[PCC7120DELTA_RS32165]	[PCC7120DELTA_RS32165]		192
TU01222	2299457	2299954	fwd	NC_003272.1	gTSS_2299457f	alr1917	PCC7120DELTA_RS11365		497	19	71
TU01223	2302876	2300899	rev	NC_003272.1	nTSS_2302876r	all1919	PCC7120DELTA_RS11375	TU01224=alr1920-bioB	1977	237	100
TU01224	2302220	2304977	fwd	NC_003272.1	aTSS_2302220f	alr1920-bioB	PCC7120DELTA_RS11380-PCC7120DELTA_RS11385	TU01223=all1919,TU01225=petL	2757	709	164
TU01225	2304985	2304510	rev	NC_003272.1	gTSS_2304985r	petL	PCC7120DELTA_RS11390	TU01224=alr1920-bioB	475	25	355
TU01226	2307015	2307508	fwd	NC_003272.1	nTSS_2307015f	pNC_2307201f	pNC_2307201f		493
TU01227	2321432	2319874	rev	NC_003272.1	iTSS_2321432r	[asl1937]-asl1936-asl1935-asl1934-asl1933	[PCC7120DELTA_RS11470]-PCC7120DELTA_RS11465-PCC7120DELTA_RS11460-PCC7120DELTA_RS11455-PCC7120DELTA_RS11450	TU01228=NA	1558	225	37
TU01228	2320920	2321100	fwd	NC_003272.1	aTSS_2320920f			TU01227=[asl1937]-asl1936-asl1935-asl1934-asl1933	180
TU01229	2322436	2322146	rev	NC_003272.1	gTSS_2322436r	asl1938	PCC7120DELTA_RS11475		290	15	18
TU01230	2325984	2322666	rev	NC_003272.1	gTSS_2325984r	all1940-all1939	PCC7120DELTA_RS11485-PCC7120DELTA_RS11480		3318	140	37
TU01231	2325971	2326925	fwd	NC_003272.1	gTSS_2325971f	PCC7120DELTA_RS11490	PCC7120DELTA_RS11490	TU01232=all1943	954	24	317
TU01232	2327090	2326195	rev	NC_003272.1	gTSS_2327090r	all1943	PCC7120DELTA_RS11495	TU01231=PCC7120DELTA_RS11490	895	22	424
TU01233	2327988	2327181	rev	NC_003272.1		[all1944]	[PCC7120DELTA_RS11500]	TU01234=NA	807
TU01234	2327491	2327879	fwd	NC_003272.1	aTSS_2327491f			TU01233=[all1944]	388
TU01235	2328094	2329799	fwd	NC_003272.1	gTSS_2328094f	asr1945-alr1946	PCC7120DELTA_RS11505-PCC7120DELTA_RS11510	TU01236=urtA-urtB-urtC-urtD-urtE	1705	28	72
TU01236	2335156	2329728	rev	NC_003272.1		urtA-urtB-urtC-urtD-urtE	PCC7120DELTA_RS11535-PCC7120DELTA_RS11530-PCC7120DELTA_RS11525-PCC7120DELTA_RS11520-PCC7120DELTA_RS11515	TU01235=asr1945-alr1946	5428	63	142
TU01237	2335616	2337231	fwd	NC_003272.1	gTSS_2335616f	ffh	PCC7120DELTA_RS11540		1615	78	65
TU01238	2337261	2338565	fwd	NC_003272.1	gTSS_2337261f	rpsP-alr1954-rpsU3	PCC7120DELTA_RS11545-PCC7120DELTA_RS11550-PCC7120DELTA_RS11555		1304	75	116
TU01239	2338714	2340545	fwd	NC_003272.1		alr1956-alr1957	PCC7120DELTA_RS11560-PCC7120DELTA_RS11565	TU01240=all1958	1831	95	339
TU01240	2341354	2340080	rev	NC_003272.1	gTSS_2341354r	all1958	PCC7120DELTA_RS11570	TU01239=alr1956-alr1957	1274	60	123
TU01241	2341410	2342356	fwd	NC_003272.1		alr1959	PCC7120DELTA_RS11575	TU01242=NA	946	140	21
TU01242	2342258	2341893	rev	NC_003272.1	aTSS_2342258r			TU01241=alr1959	365
TU01243	2342526	2343925	fwd	NC_003272.1	gTSS_2342526f	alr1960-alr1961	PCC7120DELTA_RS11580-PCC7120DELTA_RS11585		1399	34	149
TU01244	2344112	2346896	fwd	NC_003272.1	aTSS_2344112f	alr1963	PCC7120DELTA_RS11600	TU01245=all1964	2784	296	44
TU01245	2347706	2346586	rev	NC_003272.1	gTSS_2347706r	all1964	PCC7120DELTA_RS11605	TU01244=alr1963	1120	74	354
TU01246	2347670	2348387	fwd	NC_003272.1	gTSS_2347670f	hisG	PCC7120DELTA_RS11610	TU01247=NA	717	61	12
TU01247	2348423	2348144	rev	NC_003272.1	aTSS_2348423r			TU01246=hisG	279
TU01248	2348542	2354490	fwd	NC_003272.1	gTSS_2348542f	alr1966-alr1967-alr1968	PCC7120DELTA_RS11615-PCC7120DELTA_RS11620-PCC7120DELTA_RS11625	TU01249=NA,TU01250=NA,TU01251=NA,TU01252=NA	5948	93	489
TU01249	2349358	2348737	rev	NC_003272.1	aTSS_2349358r			TU01248=alr1966-alr1967-alr1968	621
TU01250	2350652	2350544	rev	NC_003272.1				TU01248=alr1966-alr1967-alr1968	108
TU01251	2351351	2351052	rev	NC_003272.1	aTSS_2351351r			TU01248=alr1966-alr1967-alr1968	299
TU01252	2352924	2352613	rev	NC_003272.1				TU01248=alr1966-alr1967-alr1968	311
TU01253	2357305	2356178	rev	NC_003272.1		PCC7120DELTA_RS31680	PCC7120DELTA_RS31680		1127	12	4
TU01254	2359047	2360205	fwd	NC_003272.1					1158
TU01255	2360952	2361061	fwd	NC_003272.1	aTSS_2360952f				109
TU01256	2364320	2368248	fwd	NC_003272.1	gTSS_2364320f	alr1978-alr1979	PCC7120DELTA_RS11675-PCC7120DELTA_RS11680	TU01257=all1980,TU01258=all1981	3928	3	1426
TU01257	2368077	2366479	rev	NC_003272.1	gTSS_2368077r	all1980	PCC7120DELTA_RS11685	TU01256=alr1978-alr1979	1598	179	358
TU01258	2369685	2368107	rev	NC_003272.1		all1981	PCC7120DELTA_RS11690	TU01256=alr1978-alr1979,TU01259=NA	1578	283	318
TU01259	2368418	2368855	fwd	NC_003272.1	aTSS_2368418f			TU01258=all1981	437
TU01260	2370207	2370023	rev	NC_003272.1	nTSS_2370207r				184
TU01261	2370494	2371309	fwd	NC_003272.1		[alr1982]	[PCC7120DELTA_RS11695]		815
TU01262	2373858	2371569	rev	NC_003272.1		[comE]	[PCC7120DELTA_RS11700]	TU01263=NA	2289
TU01263	2372092	2372404	fwd	NC_003272.1	aTSS_2372092f			TU01262=[comE]	312
TU01264	2375446	2374758	rev	NC_003272.1	gTSS_2375446r	[glyQ]	[PCC7120DELTA_RS11710]		688
TU01265	2375567	2382234	fwd	NC_003272.1	gTSS_2375567f	PCC7120DELTA_RS11720-allrt19-allrt20-PCC7120DELTA_RS11735-rrf	PCC7120DELTA_RS11720-PCC7120DELTA_RS11725-PCC7120DELTA_RS11730-PCC7120DELTA_RS11735-PCC7120DELTA_RS11740		6667
TU01266	2383634	2382279	rev	NC_003272.1		[all1988]-all1987	[PCC7120DELTA_RS11750]-PCC7120DELTA_RS11745		1355	844	2
TU01267	2388241	2383658	rev	NC_003272.1	gTSS_2388241r	PCC7120DELTA_RS30920-all1991-all1990-recJ	PCC7120DELTA_RS30920-PCC7120DELTA_RS11765-PCC7120DELTA_RS11760-PCC7120DELTA_RS11755		4583	82	7
TU01268	2389792	2392150	fwd	NC_003272.1	gTSS_2389792f	alr1997-alr1998	PCC7120DELTA_RS11790-PCC7120DELTA_RS11795	TU01269=NA	2358	56	0
TU01269	2392092	2391754	rev	NC_003272.1	aTSS_2392092r			TU01268=alr1997-alr1998	338
TU01270	2392369	2393374	fwd	NC_003272.1	gTSS_2392369f	alr1999	PCC7120DELTA_RS11800		1005	90	265
TU01271	2393854	2395435	fwd	NC_003272.1	gTSS_2393854f	alr2001	PCC7120DELTA_RS11810	TU01272=all2002	1581	146	620
TU01272	2395706	2394785	rev	NC_003272.1		all2002	PCC7120DELTA_RS11815	TU01271=alr2001	921	160	174
TU01273	2396852	2395774	rev	NC_003272.1	aTSS_2396852r	all2003	PCC7120DELTA_RS11820		1078	638	138
TU01274	2400767	2396853	rev	NC_003272.1	gTSS_2400767r	all2006-PCC7120DELTA_RS11830-[cadA]	PCC7120DELTA_RS11835-PCC7120DELTA_RS11830-[PCC7120DELTA_RS11825]		3914	165	1858
TU01275	2401471	2402446	fwd	NC_003272.1				TU01276=all2008	975
TU01276	2403320	2401461	rev	NC_003272.1	aTSS_2403320r	all2008	PCC7120DELTA_RS11845	TU01275=NA,TU01277=[dnaA]	1859	604	5
TU01277	2402545	2403994	fwd	NC_003272.1	aTSS_2402545f	[dnaA]	[PCC7120DELTA_RS11850]	TU01276=all2008	1449
TU01278	2404737	2406241	fwd	NC_003272.1	gTSS_2404737f	dnaN	PCC7120DELTA_RS11855	TU01279=all2011	1504	75	266
TU01279	2406867	2405963	rev	NC_003272.1		[all2011]	[PCC7120DELTA_RS11860]	TU01278=dnaN	904
TU01280	2408759	2407536	rev	NC_003272.1		all2013-[all2012]	PCC7120DELTA_RS11870-[PCC7120DELTA_RS11865]		1223	4	500
TU01281	2408844	2410007	fwd	NC_003272.1	nTSS_2408844f	alr2014-alr2015	PCC7120DELTA_RS11875-PCC7120DELTA_RS11880		1163	272	0
TU01282	2410192	2410780	fwd	NC_003272.1	gTSS_2410192f	asr2016	PCC7120DELTA_RS11885	TU01283=all2017	588	26	269
TU01283	2411527	2410723	rev	NC_003272.1	aTSS_2411527r	all2017	PCC7120DELTA_RS11890	TU01282=asr2016	804	240	136
TU01284	2412259	2413042	fwd	NC_003272.1	nTSS_2412259f	alr2019	PCC7120DELTA_RS11900		783	223	132
TU01285	2413253	2413846	fwd	NC_003272.1	nTSS_2413253f	PCC7120DELTA_RS11905	PCC7120DELTA_RS11905		593	23	193
TU01286	2418309	2416871	rev	NC_003272.1		[all2021]	[PCC7120DELTA_RS11915]		1438
TU01287	2422329	2420576	rev	NC_003272.1	iTSS_2422329r	[all2023]	[PCC7120DELTA_RS11925]	TU01288=NA	1753
TU01288	2420606	2421254	fwd	NC_003272.1	aTSS_2420606f			TU01287=[all2023]	648
TU01289	2427767	2426970	rev	NC_003272.1	gTSS_2427767r	all2027-[all2026]	PCC7120DELTA_RS11945-[PCC7120DELTA_RS11940]		797	47	415
TU01290	2439485	2435876	rev	NC_003272.1	gTSS_2439485r	all2038-all2037	PCC7120DELTA_RS11995-PCC7120DELTA_RS11990		3609	126	38
TU01291	2441522	2439738	rev	NC_003272.1	gTSS_2441522r	all2040-all2039	PCC7120DELTA_RS12005-PCC7120DELTA_RS12000		1784	44	86
TU01292	2447780	2448384	fwd	NC_003272.1	iTSS_2447780f	[alr2044]	[PCC7120DELTA_RS12025]		604
TU01293	2450596	2451407	fwd	NC_003272.1	gTSS_2450596f	alr2045	PCC7120DELTA_RS12030		811	31	19
TU01294	2451558	2454177	fwd	NC_003272.1	gTSS_2451558f	alr2046	PCC7120DELTA_RS12035	TU01295=hfq	2619	30	268
TU01295	2454516	2453590	rev	NC_003272.1	gTSS_2454516r	hfq	PCC7120DELTA_RS12040	TU01294=alr2046,TU01296=dapF1	926	100	608
TU01296	2454444	2455441	fwd	NC_003272.1	aTSS_2454444f	dapF1	PCC7120DELTA_RS12045	TU01295=hfq	997	104	54
TU01297	2455478	2456202	fwd	NC_003272.1	gTSS_2455478f	alr2049	PCC7120DELTA_RS12050	TU01298=NA,TU01299=all2050	724	88	172
TU01298	2455809	2455564	rev	NC_003272.1	aTSS_2455809r			TU01297=alr2049	245
TU01299	2457751	2455812	rev	NC_003272.1	gTSS_2457751r	all2050	PCC7120DELTA_RS12055	TU01297=alr2049	1939	23	279
TU01300	2458038	2460398	fwd	NC_003272.1	gTSS_2458038f	ggt	PCC7120DELTA_RS12060	TU01301=asl2052	2360	67	500
TU01301	2460393	2458694	rev	NC_003272.1	gTSS_2460393r	asl2052	PCC7120DELTA_RS12065	TU01300=ggt	1699	228	1208
TU01302	2461255	2460536	rev	NC_003272.1	gTSS_2461255r	all2053	PCC7120DELTA_RS12070		719	107	37
TU01303	2461312	2462226	fwd	NC_003272.1	gTSS_2461312f	[alr2054]	[PCC7120DELTA_RS12075]		914
TU01304	2462444	2462702	fwd	NC_003272.1	nTSS_2462444f	pNC_2462444f	pNC_2462444f		258
TU01305	2463175	2464234	fwd	NC_003272.1	gTSS_2463175f	alr2055	PCC7120DELTA_RS12085	TU01306=all2056	1059	21	325
TU01306	2465121	2464116	rev	NC_003272.1	gTSS_2465121r	all2056	PCC7120DELTA_RS12090	TU01305=alr2055,TU01307=alr2057	1005	24	43
TU01307	2464867	2466193	fwd	NC_003272.1	aTSS_2464867f	alr2057	PCC7120DELTA_RS12095	TU01306=all2056,TU01308=all2058	1326	361	96
TU01308	2467112	2466028	rev	NC_003272.1	gTSS_2467112r	all2058	PCC7120DELTA_RS12100	TU01307=alr2057	1084	25	79
TU01309	2467932	2468879	fwd	NC_003272.1	iTSS_2467932f	alr2060	PCC7120DELTA_RS12110	TU01310=asl2061	947	2	472
TU01310	2468798	2468424	rev	NC_003272.1	gTSS_2468798r	asl2061	PCC7120DELTA_RS12115	TU01309=alr2060	374	44	52
TU01311	2469004	2469269	fwd	NC_003272.1				TU01312=upp-[all2062]	265
TU01312	2470038	2469202	rev	NC_003272.1	gTSS_2470038r	upp-[all2062]	PCC7120DELTA_RS12125-[PCC7120DELTA_RS12120]	TU01311=NA	836	35	151
TU01313	2470310	2470370	fwd	NC_003272.1	nTSS_2470310f	IsaR1	IsaR1		60
TU01314	2470557	2474877	fwd	NC_003272.1	gTSS_2470557f	crtH-PCC7120DELTA_RS32595	PCC7120DELTA_RS12130-PCC7120DELTA_RS32595	TU01315=NA,TU01316=PCC7120DELTA_RS32600,TU01317=PCC7120DELTA_RS31695	4320	36	2490
TU01315	2471716	2471411	rev	NC_003272.1	aTSS_2471716r			TU01314=crtH-PCC7120DELTA_RS32595	305
TU01316	2473652	2472328	rev	NC_003272.1		PCC7120DELTA_RS32600	PCC7120DELTA_RS32600	TU01314=crtH-PCC7120DELTA_RS32595	1324	213	149
TU01317	2474865	2473736	rev	NC_003272.1		PCC7120DELTA_RS31695	PCC7120DELTA_RS31695	TU01314=crtH-PCC7120DELTA_RS32595	1129	6	12
TU01318	2477404	2474967	rev	NC_003272.1	gTSS_2477404r	all2070-all2069-all2068	PCC7120DELTA_RS12165-PCC7120DELTA_RS12160-PCC7120DELTA_RS12155		2437	28	5
TU01319	2477723	2478120	fwd	NC_003272.1		[alr2071]	[PCC7120DELTA_RS12170]	TU01320=thrC	397
TU01320	2479420	2477999	rev	NC_003272.1	gTSS_2479420r	thrC	PCC7120DELTA_RS12175	TU01319=[alr2071]	1421	114	216
TU01321	2479856	2482956	fwd	NC_003272.1	gTSS_2479856f	argJ-alr2074-alr2075	PCC7120DELTA_RS12180-PCC7120DELTA_RS12185-PCC7120DELTA_RS12190		3100	36	32
TU01322	2483108	2484932	fwd	NC_003272.1	gTSS_2483108f	alr2076	PCC7120DELTA_RS12195	TU01323=all2077	1824	103	102
TU01323	2485464	2483719	rev	NC_003272.1	gTSS_2485464r	all2077	PCC7120DELTA_RS12200	TU01322=alr2076,TU01324=NA	1745	151	1229
TU01324	2485099	2485880	fwd	NC_003272.1	aTSS_2485099f			TU01323=all2077	781
TU01325	2486012	2488128	fwd	NC_003272.1		alr2079	PCC7120DELTA_RS12210	TU01326=calB	2116	47	192
TU01326	2488433	2487471	rev	NC_003272.1	gTSS_2488433r	calB	PCC7120DELTA_RS12215	TU01325=alr2079	962	39	510
TU01327	2488621	2489848	fwd	NC_003272.1	gTSS_2488621f	alr2081-[cobD]	PCC7120DELTA_RS12220-[PCC7120DELTA_RS12225]		1227	149	635
TU01328	2489944	2490961	fwd	NC_003272.1	iTSS_2489944f	pyrR	PCC7120DELTA_RS12230	TU01329=NA	1017	395	80
TU01329	2491005	2490683	rev	NC_003272.1	nTSS_2491005r			TU01328=pyrR	322
TU01330	2492995	2491939	rev	NC_003272.1	gTSS_2492995r	all2085-[all2084]	PCC7120DELTA_RS12240-[PCC7120DELTA_RS12235]		1056	24	115
TU01331	2494939	2493102	rev	NC_003272.1	gTSS_2494939r	all2086	PCC7120DELTA_RS12245	TU01332=NA	1837	135	8
TU01332	2493529	2494984	fwd	NC_003272.1	aTSS_2493529f			TU01331=all2086	1455
TU01333	2495201	2495602	fwd	NC_003272.1	gTSS_2495201f	[alr2087]	[PCC7120DELTA_RS12250]		401
TU01334	2497261	2495726	rev	NC_003272.1	gTSS_2497261r	all2089-all2088	PCC7120DELTA_RS12260-PCC7120DELTA_RS12255		1535	25	86
TU01335	2497400	2499298	fwd	NC_003272.1	gTSS_2497400f	alr2090	PCC7120DELTA_RS12265	TU01336=NA,TU01337=all2091	1898	73	17
TU01336	2499047	2498724	rev	NC_003272.1	aTSS_2499047r			TU01335=alr2090	323
TU01337	2500240	2499212	rev	NC_003272.1	gfSS_2500240r	all2091	PCC7120DELTA_RS12270	TU01335=alr2090	1028	27	138
TU01338	2500358	2505569	fwd	NC_003272.1		PCC7120DELTA_RS12275-allrt21-allrt22-allrr05-rrf2	PCC7120DELTA_RS12275-PCC7120DELTA_RS12280-PCC7120DELTA_RS12285-PCC7120DELTA_RS12290-PCC7120DELTA_RS12295		5211
TU01339	2506101	2505646	rev	NC_003272.1	aTSS_2506102r			TU01340=hisC	455
TU01340	2505684	2506799	fwd	NC_003272.1	gTSS_2505684f	hisC	PCC7120DELTA_RS12300	TU01339=NA	1115	27	27
TU01341	2506980	2507854	fwd	NC_003272.1		alr2093	PCC7120DELTA_RS12305	TU01342=NA	874	1	10
TU01342	2507945	2507192	rev	NC_003272.1				TU01341=alr2093	753
TU01343	2515010	2508298	rev	NC_003272.1		all2095-all2094	PCC7120DELTA_RS12315-PCC7120DELTA_RS12310		6712	22	8
TU01344	2516156	2515167	rev	NC_003272.1	gTSS_2516156r	all2096	PCC7120DELTA_RS12320		989	31	266
TU01345	2517661	2516204	rev	NC_003272.1		[all2097]	[PCC7120DELTA_RS12325]	TU01346=NA	1457
TU01346	2516574	2516752	fwd	NC_003272.1				TU01345=[all2097]	178
TU01347	2518367	2517882	rev	NC_003272.1		all2098	PCC7120DELTA_RS12330		485	8	100
TU01348	2519408	2518553	rev	NC_003272.1	gTSS_2519408r	all2099	PCC7120DELTA_RS12335		855	19	66
TU01349	2520025	2519389	rev	NC_003272.1	gTSS_2520025r	asl2101-asl2100	PCC7120DELTA_RS12345-PCC7120DELTA_RS12340		636	29	85
TU01350	2521369	2520105	rev	NC_003272.1		ama	PCC7120DELTA_RS12350		1264	80	6
TU01351	2522078	2521437	rev	NC_003272.1	gTSS_2522078r	all2103	PCC7120DELTA_RS12355		641	22	26
TU01352	2522215	2523932	fwd	NC_003272.1	gTSS_2522215f	alr2104	PCC7120DELTA_RS12360	TU01353=acpD	1717	74	54
TU01353	2524857	2523397	rev	NC_003272.1	gTSS_2524857r	acpD	PCC7120DELTA_RS12365	TU01352=alr2104	1460	155	682
TU01354	2524937	2525582	fwd	NC_003272.1		[alr2106]	[PCC7120DELTA_RS12370]	TU01355=all2110-all2109-all2108-all2107	645
TU01355	2527577	2525129	rev	NC_003272.1	gTSS_2527577r	all2110-all2109-all2108-all2107	PCC7120DELTA_RS12390-PCC7120DELTA_RS12385-PCC7120DELTA_RS12380-PCC7120DELTA_RS12375	TU01354=[alr2106]	2448	25	161
TU01356	2527734	2528978	fwd	NC_003272.1		alr2111-alr2112	PCC7120DELTA_RS12395-PCC7120DELTA_RS12400		1244	8	3
TU01357	2530874	2532731	fwd	NC_003272.1		alr2114	PCC7120DELTA_RS12410	TU01358=all2116-all2115	1857	38	338
TU01358	2534737	2532041	rev	NC_003272.1	gTSS_2534737r	all2116-all2115	PCC7120DELTA_RS12420-PCC7120DELTA_RS12415	TU01357=alr2114,TU01359=NA	2696	39	413
TU01359	2533079	2533280	fwd	NC_003272.1	aTSS_2533079f			TU01358=all2116-all2115	201
TU01360	2534980	2537119	fwd	NC_003272.1	gTSS_2534980f	alr2117	PCC7120DELTA_RS12425		2139	55	273
TU01361	2537147	2539891	fwd	NC_003272.1	gTSS_2537147f	alr2118-alr2119-asr2120	PCC7120DELTA_RS12430-PCC7120DELTA_RS12435-PCC7120DELTA_RS12440	TU01362=all2121	2744	24	283
TU01362	2540725	2539039	rev	NC_003272.1	gTSS_2540725r	all2121	PCC7120DELTA_RS12445	TU01361=alr2118-alr2119-asr2120	1686	124	570
TU01363	2540937	2540760	rev	NC_003272.1	aTSS_2540937r				177
TU01364	2541481	2541022	rev	NC_003272.1	aTSS_2541481r				459
TU01365	2548414	2543300	rev	NC_003272.1	gTSS_2548414r	all2124	PCC7120DELTA_RS12460	TU01366=NA	5114	27	36
TU01366	2546026	2546225	fwd	NC_003272.1	aTSS_2546026f			TU01365=all2124	199
TU01367	2548753	2549262	fwd	NC_003272.1	nTSS_2548753f	[alr2125]	[PCC7120DELTA_RS12465]		509
TU01368	2549774	2549571	rev	NC_003272.1	aTSS_2549774r				203
TU01369	2552918	2549778	rev	NC_003272.1	gTSS_2552918r	all2128-all2127-all2126	PCC7120DELTA_RS12480-PCC7120DELTA_RS12475-PCC7120DELTA_RS12470	TU01370=NA	3140	96	185
TU01370	2552124	2552325	fwd	NC_003272.1	aTSS_2552124f			TU01369=all2128-all2127-all2126	201
TU01371	2556080	2556586	fwd	NC_003272.1	gTSS_2556080f	alr2130	PCC7120DELTA_RS12490		506	21	117
TU01372	2560254	2559771	rev	NC_003272.1	gTSS_2560254r	sbtB	PCC7120DELTA_RS12505		483	24	127
TU01373	2563427	2563977	fwd	NC_003272.1	iTSS_2563427f	[alr2136]	[PCC7120DELTA_RS12520]	TU01374=NA	550
TU01374	2563715	2563522	rev	NC_003272.1	aTSS_2563715r			TU01373=[alr2136]	193
TU01375	2564059	2564534	fwd	NC_003272.1		[PCC7120DELTA_RS12525]	[PCC7120DELTA_RS12525]		475
TU01376	2564619	2567650	fwd	NC_003272.1		alr2137-[alr2138]	PCC7120DELTA_RS12530-[PCC7120DELTA_RS12535]		3031	433	292
TU01377	2568396	2568727	fwd	NC_003272.1		alr2139	PCC7120DELTA_RS12540		331	4	25
TU01378	2571913	2571456	rev	NC_003272.1	aTSS_2571913r				457
TU01379	2574337	2573191	rev	NC_003272.1	gTSS_2574337r	all2145	PCC7120DELTA_RS12570		1146	90	157
TU01380	2576263	2574373	rev	NC_003272.1	gTSS_2576263r	all2146	PCC7120DELTA_RS12575		1890	66	31
TU01381	2576550	2576796	fwd	NC_003272.1	aTSS_2576550f				246
TU01382	2577944	2577682	rev	NC_003272.1	aTSS_2577944r	[all2148]-[all2147]	PCC7120DELTA_RS12585-PCC7120DELTA_RS12580		262
TU01383	2583752	2581919	rev	NC_003272.1		all2152-asl2151-PCC7120DELTA_RS32980	PCC7120DELTA_RS30940-PCC7120DELTA_RS12600-PCC7120DELTA_RS32980		1833	30	116
TU01384	2583897	2588103	fwd	NC_003272.1	nTSS_2583897f	alr2153-alr2154-asr2155	PCC7120DELTA_RS12610-PCC7120DELTA_RS12615-PCC7120DELTA_RS12620		4206	296	311
TU01385	2591980	2589275	rev	NC_003272.1		all2158	PCC7120DELTA_RS12635		2705	24	45
TU01386	2592037	2592172	fwd	NC_003272.1	aTSS_2592037f			TU01387=[all2159]	135
TU01387	2593136	2592103	rev	NC_003272.1	gTSS_2593136r	[all2159]	[PCC7120DELTA_RS12640]	TU01386=NA	1033
TU01388	2602753	2601209	rev	NC_003272.1		all2166	PCC7120DELTA_RS12670		1544	111	129
TU01389	2603240	2602851	rev	NC_003272.1		[tnpA2]	[PCC7120DELTA_RS12675]		389
TU01390	2603361	2604587	fwd	NC_003272.1		alr2168	PCC7120DELTA_RS12680		1226	22	17
TU01391	2604821	2604637	rev	NC_003272.1					184
TU01392	2604885	2605787	fwd	NC_003272.1	nTSS_2604885f	alr2169	PCC7120DELTA_RS12690	TU01393=all2170	902	260	160
TU01393	2608523	2605591	rev	NC_003272.1	gTSS_2608523r	all2170	PCC7120DELTA_RS12695	TU01392=alr2169	2932	107	168
TU01394	2611986	2616150	fwd	NC_003272.1	gTSS_2611986f	alr2174-alr2175	PCC7120DELTA_RS12715-PCC7120DELTA_RS12720		4164	72	325
TU01395	2617010	2616592	rev	NC_003272.1	nTSS_2617010r				418
TU01396	2618021	2617048	rev	NC_003272.1	gTSS_2618021r	all2177	PCC7120DELTA_RS12730		973	19	70
TU01397	2618219	2619883	fwd	NC_003272.1	gTSS_2618219f	alr2178-[alr2179]	PCC7120DELTA_RS32605-[PCC7120DELTA_RS12740]		1664	28	638
TU01398	2622641	2621876	rev	NC_003272.1	gTSS_2622641r	asl2182-PCC7120DELTA_RS12750-[PCC7120DELTA_RS30950]	PCC7120DELTA_RS12755-PCC7120DELTA_RS12750-[PCC7120DELTA_RS30950]		765	86	82
TU01399	2622653	2622939	fwd	NC_003272.1	aTSS_2622653f				286
TU01400	2623728	2624808	fwd	NC_003272.1		alr2184	PCC7120DELTA_RS12765		1080	27	40
TU01401	2631164	2632286	fwd	NC_003272.1		alr2189	PCC7120DELTA_RS12790		1122	39	58
TU01402	2632711	2635355	fwd	NC_003272.1		alr2190-ppk2	PCC7120DELTA_RS12795-PCC7120DELTA_RS12800		2644	13	122
TU01403	2637020	2635483	rev	NC_003272.1		all2193-all2192	PCC7120DELTA_RS12815-PCC7120DELTA_RS12810		1537	106	51
TU01404	2637617	2637045	rev	NC_003272.1	gTSS_2637617r	asl2195-asl2194	PCC7120DELTA_RS12825-PCC7120DELTA_RS12820	TU01405=NA	572	0	68
TU01405	2637116	2637605	fwd	NC_003272.1	aTSS_2637116f			TU01404=asl2195-asl2194	489
TU01406	2641120	2637800	rev	NC_003272.1	gTSS_2641120r	all2200-PCC7120DELTA_RS32990-all2198-asl2197-all2196	PCC7120DELTA_RS12850-PCC7120DELTA_RS32990-PCC7120DELTA_RS12840-PCC7120DELTA_RS12835-PCC7120DELTA_RS12830		3320	138	32
TU01407	2645460	2646724	fwd	NC_003272.1	gTSS_2645460f	[asr2206]-alr2207	[PCC7120DELTA_RS12880]-PCC7120DELTA_RS12885		1264	198	281
TU01408	2646832	2647908	fwd	NC_003272.1	gTSS_2646832f	alr2208	PCC7120DELTA_RS12890		1076	39	42
TU01409	2647938	2650799	fwd	NC_003272.1	gTSS_2647938f	alr2209	PCC7120DELTA_RS12895		2861	99	126
TU01410	2664655	2664948	fwd	NC_003272.1	aTSS_2664655f				293
TU01411	2686155	2681507	rev	NC_003272.1	gTSS_2686155r	all2238-all2237-all2236	PCC7120DELTA_RS13045-PCC7120DELTA_RS13040-PCC7120DELTA_RS13035		4648	19	34
TU01412	2687357	2687604	fwd	NC_003272.1	aTSS_2687357f				247
TU01413	2690622	2691335	fwd	NC_003272.1	aTSS_2690622f				713
TU01414	2691584	2693395	fwd	NC_003272.1	gTSS_2691584f	alr2240-alr2241	PCC7120DELTA_RS13055-PCC7120DELTA_RS13060		1811	49	14
TU01415	2693820	2696192	fwd	NC_003272.1	gTSS_2693820f	[alr2242]	[PCC7120DELTA_RS13065]		2372
TU01416	2701159	2701532	fwd	NC_003272.1	iTSS_2701159f	gvpV	PCC7120DELTA_RS13085		373	19	40
TU01417	2704183	2704386	fwd	NC_003272.1	aTSS_2704183f				203
TU01418	2705200	2705360	fwd	NC_003272.1	nTSS_2705200f				160
TU01419	2706734	2706130	rev	NC_003272.1	gTSS_2706734r	gvpA-gvpA2	PCC7120DELTA_RS13125-PCC7120DELTA_RS13120		604	67	2
TU01420	2717691	2719141	fwd	NC_003272.1	gTSS_2717691f	pknB	PCC7120DELTA_RS13150	TU01421=all2260	1450	41	24
TU01421	2720428	2718717	rev	NC_003272.1	gtSS_2720428r	all2260	PCC7120DELTA_RS13155	TU01420=pknB	1711	39	770
TU01422	2720443	2721389	fwd	NC_003272.1	nTSS_2720443f	PCC7120DELTA_RS13160	PCC7120DELTA_RS13160	TU01423=htpX-all2262	946	89	33
TU01423	2723020	2721166	rev	NC_003272.1		htpX-all2262	PCC7120DELTA_RS13170-PCC7120DELTA_RS13165	TU01422=PCC7120DELTA_RS13160	1854	62	443
TU01424	2725474	2724999	rev	NC_003272.1	aTSS_2725474r			TU01425=sqdX-cyaB1	475
TU01425	2725089	2729278	fwd	NC_003272.1	gTSS_2725089f	sqdX-cyaB1	PCC7120DELTA_RS13180-PCC7120DELTA_RS13185	TU01424=NA,TU01426=all2267	4189	54	293
TU01426	2729767	2728503	rev	NC_003272.1	NAr	all2267	PCC7120DELTA_RS13190	TU01425=sqdX-cyaB1	1264	381	599
TU01427	2730373	2734188	fwd	NC_003272.1	gTSS_2730373f	purC-alr2269-[lpxC]	PCC7120DELTA_RS13195-PCC7120DELTA_RS13200-[PCC7120DELTA_RS13205]		3815	47	380
TU01428	2734627	2736424	fwd	NC_003272.1	gTSS_2734627f	fabZ-lpxA	PCC7120DELTA_RS13210-PCC7120DELTA_RS13215	TU01429=NA	1797	193	22
TU01429	2735386	2735123	rev	NC_003272.1	aTSS_2735386r			TU01428=fabZ-lpxA	263
TU01430	2736521	2737611	fwd	NC_003272.1		[lpxB]	[PCC7120DELTA_RS13220]	TU01431=NA	1090
TU01431	2736796	2736560	rev	NC_003272.1	aTSS_2736796r			TU01430=[lpxB]	236
TU01432	2738760	2737588	rev	NC_003272.1	gTSS_2738760r	all2275	PCC7120DELTA_RS13225		1172	130	458
TU01433	2739753	2739444	rev	NC_003272.1	aTSS_2739753r				309
TU01434	2741336	2740276	rev	NC_003272.1	gTSS_2741336r	all2277	PCC7120DELTA_RS13235		1060	22	73
TU01435	2744197	2743756	rev	NC_003272.1	aTSS_2744197r				441
TU01436	2749234	2747240	rev	NC_003272.1		[all2282]-all2281	[PCC7120DELTA_RS13260]-PCC7120DELTA_RS13255		1994	1006	290
TU01437	2754351	2753731	rev	NC_003272.1	iTSS_2754351r	[rsbW]-all2283	[PCC7120DELTA_RS13270]-PCC7120DELTA_RS13265		620	207	84
TU01438	2756928	2757360	fwd	NC_003272.1	aTSS_2756928f				432
TU01439	2758733	2758137	rev	NC_003272.1		[all2289]	[PCC7120DELTA_RS13295]		596
TU01440	2762050	2762340	fwd	NC_003272.1	aTSS_2762050f				290
TU01441	2768176	2767537	rev	NC_003272.1		ruvC	PCC7120DELTA_RS13335	TU01442=alr2298	639	15	133
TU01442	2767927	2770176	fwd	NC_003272.1	aTSS_2767927f	alr2298	PCC7120DELTA_RS13340	TU01441=ruvC,TU01443=asl2299	2249	406	473
TU01443	2770173	2769499	rev	NC_003272.1	gTSS_2770173r	asl2299	PCC7120DELTA_RS13345	TU01442=alr2298	674	53	397
TU01444	2771633	2770584	rev	NC_003272.1	nTSS_2771633r	patS	patS		1049	580	416
TU01445	2774599	2772941	rev	NC_003272.1	gTSS_2774599r	all2303-[all2302]	PCC7120DELTA_RS13360-[PCC7120DELTA_RS13355]	TU01446=lepB-alr2305	1658	23	316
TU01446	2774439	2776425	fwd	NC_003272.1	aTSS_2774439f	lepB-alr2305	PCC7120DELTA_RS13365-PCC7120DELTA_RS13370	TU01445=all2303-[all2302]	1986	363	85
TU01447	2776724	2778759	fwd	NC_003272.1	nTSS_2776724f	[alr2306]	[PCC7120DELTA_RS13375]		2035
TU01448	2780701	2779928	rev	NC_003272.1	aTSS_2780701r				773
TU01449	2780723	2785003	fwd	NC_003272.1	iTSS_2780723f	[alr2308]-alr2309-speB	[PCC7120DELTA_RS13385]-PCC7120DELTA_RS13390-PCC7120DELTA_RS13395		4280	1317	92
TU01450	2785213	2785650	fwd	NC_003272.1	gTSS_2785213f	rbpF	PCC7120DELTA_RS13400		437	118	2
TU01451	2785808	2787473	fwd	NC_003272.1	gTSS_2785808f	alr2312	PCC7120DELTA_RS13405	TU01452=NA	1665	29	7
TU01452	2787259	2787078	rev	NC_003272.1	aTSS_2787259r			TU01451=alr2312	181
TU01453	2787498	2788718	fwd	NC_003272.1	nTSS_2787498f	alr2313	PCC7120DELTA_RS13410	TU01454=all2314	1220	267	174
TU01454	2789664	2788514	rev	NC_003272.1	iTSS_2789664r	all2314	PCC7120DELTA_RS13415	TU01453=alr2313	1150	20	321
TU01455	2790782	2789714	rev	NC_003272.1	gTSS_2790782r	ilvC	PCC7120DELTA_RS13420		1068	39	34
TU01456	2791751	2790861	rev	NC_003272.1		all2316	PCC7120DELTA_RS13425		890	27	9
TU01457	2793321	2791778	rev	NC_003272.1	gTSS_2793321r	all2318-all2317	PCC7120DELTA_RS13435-PCC7120DELTA_RS13430	TU01458=NA,TU01459=NA	1543	38	126
TU01458	2791824	2792151	fwd	NC_003272.1	aTSS_2791824f			TU01457=all2318-all2317	327
TU01459	2792876	2793465	fwd	NC_003272.1				TU01457=all2318-all2317	589
TU01460	2793889	2793479	rev	NC_003272.1	gTSS_2793889r	glnB	PCC7120DELTA_RS13440		410	61	11
TU01461	2793864	2794396	fwd	NC_003272.1	aTSS_2793864f			TU01462=all2320	532
TU01462	2794887	2794063	rev	NC_003272.1	gTSS_2794887r	all2320	PCC7120DELTA_RS13445	TU01461=NA	824	73	158
TU01463	2795060	2795778	fwd	NC_003272.1		gloA	PCC7120DELTA_RS13450		718	39	242
TU01464	2795834	2798771	fwd	NC_003272.1	nTSS_2795834f	clpB	PCC7120DELTA_RS13455		2937	293	2
TU01465	2798928	2801426	fwd	NC_003272.1	gTSS_2798928f	htpG	PCC7120DELTA_RS13460		2498	111	411
TU01466	2801432	2802610	fwd	NC_003272.1		[alr2324]	[PCC7120DELTA_RS13465]		1178
TU01467	2803709	2803236	rev	NC_003272.1	aTSS_2803709r			TU01468=[anCrpB]	473
TU01468	2803278	2803860	fwd	NC_003272.1		[anCrpB]	[PCC7120DELTA_RS13470]	TU01467=NA	582
TU01469	2804298	2806189	fwd	NC_003272.1	gTSS_2804298f	alr2326	PCC7120DELTA_RS13475	TU01470=NA	1891	44	63
TU01470	2806211	2805632	rev	NC_003272.1	nTSS_2806211r			TU01469=alr2326	579
TU01471	2807238	2806508	rev	NC_003272.1	gTSS_2807238r	apcF	PCC7120DELTA_RS13480		730	115	106
TU01472	2807212	2808953	fwd	NC_003272.1	nTSS_2807212f	glnA	PCC7120DELTA_RS13485	TU01473=gifA	1741	271	46
TU01473	2809313	2808302	rev	NC_003272.1	gTSS_2809313r	gifA	PCC7120DELTA_RS13490	TU01472=glnA	1011	40	768
TU01474	2809508	2810829	fwd	NC_003272.1	iTSS_2809508f	PCC7120DELTA_RS13495	PCC7120DELTA_RS13495	TU01475=patX	1321	77	360
TU01475	2811207	2810446	rev	NC_003272.1	gTSS_2811207r	patX	PCC7120DELTA_RS13500	TU01474=PCC7120DELTA_RS13495	761	24	504
TU01476	2813074	2811250	rev	NC_003272.1		all2333	PCC7120DELTA_RS13505		1824	18	19
TU01477	2815055	2813401	rev	NC_003272.1	gTSS_2815055r	all2334	PCC7120DELTA_RS13510	TU01478=NA	1654	46	154
TU01478	2814296	2814560	fwd	NC_003272.1	aTSS_2814296f			TU01477=all2334	264
TU01479	2815217	2817696	fwd	NC_003272.1	gTSS_2815217f	alr2335-alr2336	PCC7120DELTA_RS13515-PCC7120DELTA_RS13520		2479	21	31
TU01480	2817959	2820749	fwd	NC_003272.1	aTSS_2817959f	sepJ	PCC7120DELTA_RS13525	TU01481=NA	2790	475	60
TU01481	2821534	2819688	rev	NC_003272.1	nTSS_2821534r			TU01480=sepJ,TU01482=hetR	1846
TU01482	2820911	2823793	fwd	NC_003272.1	nTSS_2820911f	hetR	PCC7120DELTA_RS13530	TU01481=NA,TU01483=all2341-all2340	2882	727	1256
TU01483	2824496	2821992	rev	NC_003272.1	gTSS_2824496r	all2341-all2340	PCC7120DELTA_RS13540-PCC7120DELTA_RS13535	TU01482=hetR	2504	39	826
TU01484	2825458	2824602	rev	NC_003272.1	gTSS_2825458r	all2342	PCC7120DELTA_RS13545		856	57	23
TU01485	2828071	2825515	rev	NC_003272.1	aTSS_2828071r	all2344-all2343	PCC7120DELTA_RS13555-PCC7120DELTA_RS13550	TU01486=NA,TU01487=[alr2345]	2556	237	49
TU01486	2827352	2827818	fwd	NC_003272.1	aTSS_2827352f			TU01485=all2344-all2343	466
TU01487	2827931	2828452	fwd	NC_003272.1		[alr2345]	[PCC7120DELTA_RS13560]	TU01485=all2344-all2343	521
TU01488	2828946	2829959	fwd	NC_003272.1	gTSS_2828946f	alr2346	PCC7120DELTA_RS13565	TU01489=menB	1013	38	661
TU01489	2830301	2828993	rev	NC_003272.1	gTSS_2830301r	menB	PCC7120DELTA_RS13570	TU01488=alr2346	1308	20	455
TU01490	2832395	2830398	rev	NC_003272.1	gTSS_2832395r	all2349	PCC7120DELTA_RS13580	TU01491=[PCC7120DELTA_RS32620]-PCC7120DELTA_RS32625	1997	37	359
TU01491	2830577	2831469	fwd	NC_003272.1		[PCC7120DELTA_RS32620]-PCC7120DELTA_RS32625	[PCC7120DELTA_RS32620]-PCC7120DELTA_RS32625	TU01490=all2349	892	34	727
TU01492	2832891	2834877	fwd	NC_003272.1	gTSS_2832891f	alr2350-radC	PCC7120DELTA_RS13585-PCC7120DELTA_RS13590	TU01493=asl2353-all2352	1986	50	97
TU01493	2836567	2834608	rev	NC_003272.1	nTSS_2836567r	asl2353-all2352	PCC7120DELTA_RS13600-PCC7120DELTA_RS13595	TU01492=alr2350-radC	1959	287	222
TU01494	2836989	2836584	rev	NC_003272.1	gTSS_2836989r	hliC	PCC7120DELTA_RS31745		405	146	89
TU01495	2837466	2837045	rev	NC_003272.1	aTSS_2837466r			TU01496=ald	421
TU01496	2837125	2838422	fwd	NC_003272.1	gTSS_2837125f	ald	PCC7120DELTA_RS13610	TU01495=NA,TU01497=all2358-all2357-phnE2	1297	27	179
TU01497	2841071	2837616	rev	NC_003272.1	gTSS_2841071r	all2358-all2357-phnE2	PCC7120DELTA_RS13625-PCC7120DELTA_RS13620-PCC7120DELTA_RS13615	TU01496=ald	3455	59	717
TU01498	2841326	2841933	fwd	NC_003272.1	gTSS_2841326f	alr2359	PCC7120DELTA_RS13630		607	117	83
TU01499	2843237	2841969	rev	NC_003272.1	aTSS_2843237r	asl2360	PCC7120DELTA_RS13635	TU01500=alr2361	1268	970	107
TU01500	2842626	2845496	fwd	NC_003272.1	nTSS_2842626f	alr2361	PCC7120DELTA_RS13640	TU01499=asl2360,TU01501=allrt23	2870	228	114
TU01501	2845593	2845331	rev	NC_003272.1		allrt23	PCC7120DELTA_RS13645	TU01500=alr2361	262
TU01502	2846744	2846539	rev	NC_003272.1	nTSS_2846744r	[PCC7120DELTA_RS13650]	[PCC7120DELTA_RS13650]		205
TU01503	2850251	2848135	rev	NC_003272.1	nTSS_2850251r	accD	PCC7120DELTA_RS13660		2116	554	612
TU01504	2850504	2851220	fwd	NC_003272.1	gTSS_2850504f	alr2366	PCC7120DELTA_RS13665	TU01505=[trxA4]	716	122	304
TU01505	2851454	2851062	rev	NC_003272.1	iTSS_2851454r	[trxA4]	[PCC7120DELTA_RS13670]	TU01504=alr2366	392
TU01506	2851563	2851943	fwd	NC_003272.1				TU01507=infC	380
TU01507	2852330	2851757	rev	NC_003272.1	gTSS_2852330r	infC	PCC7120DELTA_RS13675	TU01506=NA	573	37	45
TU01508	2852512	2852939	fwd	NC_003272.1	gTSS_2852512f	asr2369	PCC7120DELTA_RS13680	TU01509=all2371-PCC7120DELTA_RS32420	427	26	138
TU01509	2854001	2852791	rev	NC_003272.1	gTSS_2854001r	all2371-PCC7120DELTA_RS32420	PCC7120DELTA_RS13685-PCC7120DELTA_RS32420	TU01508=asr2369	1210	147	331
TU01510	2854426	2856488	fwd	NC_003272.1	gTSS_2854426f	alr2372-alr2373	PCC7120DELTA_RS13690-PCC7120DELTA_RS13695		2062	39	1
TU01511	2856456	2857987	fwd	NC_003272.1	gTSS_2856456f	alr2374-alr2376	PCC7120DELTA_RS13700-PCC7120DELTA_RS13710	TU01512=all2375	1531	76	0
TU01512	2857459	2856480	rev	NC_003272.1	gTSS_2857459r	all2375	PCC7120DELTA_RS13705	TU01511=alr2374-alr2376	979	33	509
TU01513	2858413	2858102	rev	NC_003272.1	aTSS_2858413r			TU01514=cobQ-asr2378	311
TU01514	2858224	2860939	fwd	NC_003272.1	nTSS_2858224f	cobQ-asr2378	PCC7120DELTA_RS13715-PCC7120DELTA_RS13720	TU01513=NA,TU01515=all2379	2715	215	770
TU01515	2864585	2860207	rev	NC_003272.1		all2379	PCC7120DELTA_RS13725	TU01514=cobQ-asr2378,TU01516=NA,TU01517=NA,TU01518=NA	4378	200	144
TU01516	2861495	2861962	fwd	NC_003272.1	aTSS_2861495f			TU01515=all2379	467
TU01517	2862354	2862940	fwd	NC_003272.1	aTSS_2862354f			TU01515=all2379	586
TU01518	2863072	2863351	fwd	NC_003272.1	aTSS_2863072f			TU01515=all2379	279
TU01519	2868678	2865121	rev	NC_003272.1		asl2383-zds-all2381	PCC7120DELTA_RS13740-PCC7120DELTA_RS13735-PCC7120DELTA_RS13730		3557	880	268
TU01520	2871794	2869530	rev	NC_003272.1	gTSS_2871794r	all2384	PCC7120DELTA_RS13745		2264	133	491
TU01521	2871845	2874391	fwd	NC_003272.1	gTSS_2871845f	alr2385-alr2386-asr2387-asr2389	PCC7120DELTA_RS13750-PCC7120DELTA_RS13755-PCC7120DELTA_RS13760-PCC7120DELTA_RS13765	TU01522=all2391-all2390	2546	120	844
TU01522	2875745	2873009	rev	NC_003272.1	gTSS_2875745r	all2391-all2390	PCC7120DELTA_RS13775-PCC7120DELTA_RS13770	TU01521=alr2385-alr2386-asr2387-asr2389	2736	23	549
TU01523	2875878	2879110	fwd	NC_003272.1	gTSS_2875878f	fraC-fraD-fraE	PCC7120DELTA_RS13780-PCC7120DELTA_RS13785-PCC7120DELTA_RS13790	TU01524=fraF	3232	117	697
TU01524	2879218	2877336	rev	NC_003272.1		fraF	PCC7120DELTA_RS13795	TU01523=fraC-fraD-fraE	1882	144	1079
TU01525	2880813	2879246	rev	NC_003272.1	gTSS_2880813r	all2396	PCC7120DELTA_RS13800	TU01526=alr2398	1567	99	104
TU01526	2880637	2882466	fwd	NC_003272.1	aTSS_2880637f	alr2398	PCC7120DELTA_RS13805	TU01525=all2396,TU01527=asl2403-all2402-asl2401-asl2400-all2399	1829	472	62
TU01527	2884561	2882100	rev	NC_003272.1	gTSS_2884561r	asl2403-all2402-asl2401-asl2400-all2399	PCC7120DELTA_RS13830-PCC7120DELTA_RS13825-PCC7120DELTA_RS13820-PCC7120DELTA_RS13815-PCC7120DELTA_RS13810	TU01526=alr2398	2461	25	354
TU01528	2884668	2885696	fwd	NC_003272.1	gTSS_2884668f	alr2404	PCC7120DELTA_RS13835		1028	21	66
TU01529	2885822	2886674	fwd	NC_003272.1	nTSS_2885822f	isiB	PCC7120DELTA_RS13840		852	242	98
TU01530	2886643	2887501	fwd	NC_003272.1		alr2406	PCC7120DELTA_RS13845		858	78	28
TU01531	2891459	2888738	rev	NC_003272.1	gTSS_2891459r	all2410-all2409	PCC7120DELTA_RS13865-PCC7120DELTA_RS13860	TU01532=NA,TU01533=alr2411-alr2412	2721	104	196
TU01532	2889344	2889781	fwd	NC_003272.1	aTSS_2889344f			TU01531=all2410-all2409	437
TU01533	2891119	2895611	fwd	NC_003272.1	aTSS_2891119f	alr2411-alr2412	PCC7120DELTA_RS13870-PCC7120DELTA_RS13875	TU01531=all2410-all2409,TU01534=NA,TU01535=all2413	4492	476	139
TU01534	2893489	2892807	rev	NC_003272.1	aTSS_2893489r			TU01533=alr2411-alr2412	682
TU01535	2896878	2895433	rev	NC_003272.1	gTSS_2896878r	all2413	PCC7120DELTA_RS13880	TU01533=alr2411-alr2412	1445	85	158
TU01536	2896921	2897843	fwd	NC_003272.1	gTSS_2896921f	alr2414	PCC7120DELTA_RS13885	TU01537=all2415	922	30	206
TU01537	2898683	2897572	rev	NC_003272.1	nTSS_2898683r	all2415	PCC7120DELTA_RS13890	TU01536=alr2414	1111	314	135
TU01538	2900217	2899110	rev	NC_003272.1		all2416	PCC7120DELTA_RS13895		1107	95	14
TU01539	2901289	2904790	fwd	NC_003272.1	gTSS_2901289f	alaS	PCC7120DELTA_RS13905		3501	183	676
TU01540	2905184	2905003	rev	NC_003272.1	gTSS_2905184r	[asl2420]	[PCC7120DELTA_RS13915]		181
TU01541	2906073	2905611	rev	NC_003272.1	iTSS_2906073r	PCC7120DELTA_RS13925-[all2421]	PCC7120DELTA_RS13925-[PCC7120DELTA_RS13920]		462	22	192
TU01542	2907407	2906508	rev	NC_003272.1	iTSS_2907407r	[all2423]	[PCC7120DELTA_RS13930]		899
TU01543	2907970	2908374	fwd	NC_003272.1	aTSS_2907970f				404
TU01544	2909040	2908708	rev	NC_003272.1		[all2424]	[PCC7120DELTA_RS13935]	TU01545=NA	332
TU01545	2908841	2909122	fwd	NC_003272.1				TU01544=[all2424]	281
TU01546	2910554	2909304	rev	NC_003272.1	nTSS_2910554r	all2425	PCC7120DELTA_RS13940		1250	244	239
TU01547	2910809	2911427	fwd	NC_003272.1	gTSS_2910809f	alr2426-[asr2427]	PCC7120DELTA_RS13945-[PCC7120DELTA_RS13950]		618	63	67
TU01548	2912032	2916761	fwd	NC_003272.1		[alr2428]	[PCC7120DELTA_RS13955]		4729
TU01549	2923769	2917336	rev	NC_003272.1	nTSS_2923769r	all2430	PCC7120DELTA_RS13965		6433	228	59
TU01550	2923814	2925409	fwd	NC_003272.1	gTSS_2923814f	alr2431-murQ	PCC7120DELTA_RS13970-PCC7120DELTA_RS13975	TU01551=NA	1595	61	84
TU01551	2925681	2925285	rev	NC_003272.1	aTSS_2925681r			TU01550=alr2431-murQ,TU01552=[modB]	396
TU01552	2925460	2927280	fwd	NC_003272.1		[modB]	[PCC7120DELTA_RS13980]	TU01551=NA	1820
TU01553	2928097	2927458	rev	NC_003272.1	aTSS_2928097r			TU01554=alr2434	639
TU01554	2927588	2929145	fwd	NC_003272.1		alr2434	PCC7120DELTA_RS13985	TU01553=NA,TU01555=asl2435	1557	4	360
TU01555	2929080	2928496	rev	NC_003272.1		asl2435	PCC7120DELTA_RS13990	TU01554=alr2434	584	45	330
TU01556	2930992	2929133	rev	NC_003272.1	gTSS_2930992r	aspS	PCC7120DELTA_RS13995	TU01557=NA	1859	49	23
TU01557	2929365	2929478	fwd	NC_003272.1	aTSS_2929365f			TU01556=aspS	113
TU01558	2931968	2930994	rev	NC_003272.1	gTSS_2931968r	all2438-asl2437	PCC7120DELTA_RS14005-PCC7120DELTA_RS14000		974	23	111
TU01559	2932839	2934559	fwd	NC_003272.1	gTSS_2932839f	bioU	PCC7120DELTA_RS14015	TU01560=all2442-all2441	1720	100	616
TU01560	2936143	2934000	rev	NC_003272.1		all2442-all2441	PCC7120DELTA_RS14025-PCC7120DELTA_RS14020	TU01559=bioU	2143	71	11
TU01561	2939384	2936132	rev	NC_003272.1		tadA-pilT	PCC7120DELTA_RS14035-PCC7120DELTA_RS14030		3252	26	48
TU01562	2939615	2942738	fwd	NC_003272.1	gTSS_2939615f	grpE-dnaK2	PCC7120DELTA_RS14040-PCC7120DELTA_RS14045		3123	129	4
TU01563	2943259	2945870	fwd	NC_003272.1	gTSS_2943259f	dnaJ-asr2448-rsgA	PCC7120DELTA_RS14050-PCC7120DELTA_RS14055-PCC7120DELTA_RS14060	TU01564=NA	2611	101	14
TU01564	2945113	2944951	rev	NC_003272.1	aTSS_2945113r			TU01563=dnaJ-asr2448-rsgA	162
TU01565	2946002	2947710	fwd	NC_003272.1	gTSS_2946002f	alr2450	PCC7120DELTA_RS14065		1708	53	66
TU01566	2948020	2947712	rev	NC_003272.1		asl2451	PCC7120DELTA_RS14070		308	17	64
TU01567	2950060	2948219	rev	NC_003272.1	gTSS_2950060r	petC3-petA	PCC7120DELTA_RS14080-PCC7120DELTA_RS14075	TU01568=alr2454	1841	154	34
TU01568	2949831	2950977	fwd	NC_003272.1		alr2454	PCC7120DELTA_RS14085	TU01567=petC3-petA,TU01569=tatC	1146	304	534
TU01569	2952027	2950743	rev	NC_003272.1	gTSS_2952027r	tatC	PCC7120DELTA_RS14095	TU01568=alr2454,TU01570=NA	1284	23	467
TU01570	2951118	2951232	fwd	NC_003272.1	nTSS_2951118f			TU01569=tatC	114
TU01571	2952137	2952657	fwd	NC_003272.1	nTSS_2952137f	PCC7120DELTA_RS14100	PCC7120DELTA_RS14100	TU01572=all2457	520	283	7
TU01572	2953464	2952396	rev	NC_003272.1	gTSS_2953464r	all2457	PCC7120DELTA_RS30980	TU01571=PCC7120DELTA_RS14100,TU01573=NA	1068	26	545
TU01573	2952727	2953495	fwd	NC_003272.1	nTSS_2952727f			TU01572=all2457	768
TU01574	2953534	2955164	fwd	NC_003272.1	nTSS_2953534f	alr2458	PCC7120DELTA_RS14110		1630	380	63
TU01575	2955173	2955285	fwd	NC_003272.1	gTSS_2955173f	allrt24	PCC7120DELTA_RS14115		112
TU01576	2959833	2955336	rev	NC_003272.1	gTSS_2959833r	all2461-all2460-all2459	PCC7120DELTA_RS14130-PCC7120DELTA_RS14125-PCC7120DELTA_RS14120	TU01577=NA,TU01578=alr2462	4497	115	39
TU01577	2958405	2959195	fwd	NC_003272.1	aTSS_2958405f			TU01576=all2461-all2460-all2459	790
TU01578	2959645	2960175	fwd	NC_003272.1	gTSS_2959645f	alr2462	PCC7120DELTA_RS14135	TU01576=all2461-all2460-all2459	530	187	23
TU01579	2961194	2963814	fwd	NC_003272.1		alr2463-alr2464	PCC7120DELTA_RS14140-PCC7120DELTA_RS14145	TU01580=NA	2620	105	51
TU01580	2963313	2963041	rev	NC_003272.1	aTSS_2963313r			TU01579=alr2463-alr2464	272
TU01581	2963834	2964683	fwd	NC_003272.1		alr2465	PCC7120DELTA_RS14150		849	6	397
TU01582	2965212	2966176	fwd	NC_003272.1	gTSS_2965212f	alr2467	PCC7120DELTA_RS14160	TU01583=ftrV	964	65	108
TU01583	2966867	2965984	rev	NC_003272.1	gTSS_2966867r	ftrV	PCC7120DELTA_RS14170	TU01582=alr2467,TU01584=asr2468	883	183	437
TU01584	2966183	2967102	fwd	NC_003272.1		asr2468	PCC7120DELTA_RS14165	TU01583=ftrV,TU01585=all2470	919	2	687
TU01585	2969000	2966886	rev	NC_003272.1	gTSS_2969000r	all2470	PCC7120DELTA_RS14175	TU01584=asr2468,TU01586=NA	2114	65	106
TU01586	2967518	2967751	fwd	NC_003272.1	aTSS_2967518f			TU01585=all2470	233
TU01587	2969024	2970937	fwd	NC_003272.1		alr2471-alr2472	PCC7120DELTA_RS14180-PCC7120DELTA_RS14185	TU01588=furB	1913	178	155
TU01588	2971249	2970386	rev	NC_003272.1	gTSS_2971249r	furB	PCC7120DELTA_RS14190	TU01587=alr2471-alr2472	863	55	410
TU01589	2971319	2972537	fwd	NC_003272.1	gTSS_2971319f	purS-purQ	PCC7120DELTA_RS14195-PCC7120DELTA_RS14200		1218	20	81
TU01590	2975866	2974432	rev	NC_003272.1	gTSS_2975866r	all2477	PCC7120DELTA_RS14210	TU01591=alr2478-alr2479	1434	173	98
TU01591	2975557	2978409	fwd	NC_003272.1	aTSS_2975557f	alr2478-alr2479	PCC7120DELTA_RS14215-PCC7120DELTA_RS14220	TU01590=all2477,TU01592=blaOXA	2852	245	514
TU01592	2978927	2978003	rev	NC_003272.1	gTSS_2978927r	blaOXA	PCC7120DELTA_RS14225	TU01591=alr2478-alr2479	924	32	41
TU01593	2980223	2979741	rev	NC_003272.1	aTSS_2980223r				482
TU01594	2981155	2980385	rev	NC_003272.1	aTSS_2981155r				770
TU01595	2982087	2981787	rev	NC_003272.1	nTSS_2982087r	aptT	PCC7120DELTA_RS14235		300	36	112
TU01596	2982488	2988497	fwd	NC_003272.1	gTSS_2982488f	alr2482-alr2483-alr2484-alr2485-alr2486	PCC7120DELTA_RS14240-PCC7120DELTA_RS14245-PCC7120DELTA_RS14250-PCC7120DELTA_RS14255-PCC7120DELTA_RS14260	TU01597=NA,TU01598=NA,TU01599=all2487	6009	31	540
TU01597	2983240	2983050	rev	NC_003272.1				TU01596=alr2482-alr2483-alr2484-alr2485-alr2486	190
TU01598	2984389	2984127	rev	NC_003272.1	aTSS_2984389r			TU01596=alr2482-alr2483-alr2484-alr2485-alr2486	262
TU01599	2988673	2986889	rev	NC_003272.1	gTSS_2988673r	all2487	PCC7120DELTA_RS14265	TU01596=alr2482-alr2483-alr2484-alr2485-alr2486	1784	34	1076
TU01600	2988868	2989259	fwd	NC_003272.1	gTSS_2988868f	alr2488	PCC7120DELTA_RS14270		391	34	31
TU01601	2989528	2990293	fwd	NC_003272.1	gTSS_2989528f	alr2489	PCC7120DELTA_RS14275	TU01602=sufR-asl2490	765	60	70
TU01602	2991560	2989561	rev	NC_003272.1		sufR-asl2490	PCC7120DELTA_RS14285-PCC7120DELTA_RS14280	TU01601=alr2489	1999	97	851
TU01603	2991550	2997563	fwd	NC_003272.1	gTSS_2991550f	sufB-sufC-sufD-sufS-alr2496	PCC7120DELTA_RS14290-PCC7120DELTA_RS14295-PCC7120DELTA_RS14300-PCC7120DELTA_RS14305-PCC7120DELTA_RS14310	TU01604=NA,TU01605=NA,TU01606=ispG-all2500-argC-wecB	6013	139	424
TU01604	2991914	2991575	rev	NC_003272.1	aTSS_2991914r			TU01603=sufB-sufC-sufD-alr2495-alr2496	339
TU01605	2994991	2994837	rev	NC_003272.1	aTSS_2994991r			TU01603=sufB-sufC-sufD-alr2495-alr2496	154
TU01606	3002685	2996721	rev	NC_003272.1	gTSS_3002685r	ispG-all2500-argC-wecB	PCC7120DELTA_RS14335-PCC7120DELTA_RS14330-PCC7120DELTA_RS14320-PCC7120DELTA_RS14315	TU01603=sufB-sufC-sufD-alr2495-alr2496,TU01607=NA	5964	130	502
TU01607	3001576	3001812	fwd	NC_003272.1	aTSS_3001576f			TU01606=ispG-all2500-argC-wecB	236
TU01608	3002773	3005463	fwd	NC_003272.1	gTSS_3002773f	alr2502-bcp	PCC7120DELTA_RS14340-PCC7120DELTA_RS14345	TU01609=NA	2690	24	77
TU01609	3003491	3003250	rev	NC_003272.1				TU01608=alr2502-bcp	241
TU01610	3005510	3007152	fwd	NC_003272.1	gTSS_3005510f	asr2504-alr2505	PCC7120DELTA_RS14350-PCC7120DELTA_RS14355	TU01611=all2506	1642	112	85
TU01611	3008073	3006610	rev	NC_003272.1		all2506	PCC7120DELTA_RS14360	TU01610=asr2504-alr2505,TU01612=NA	1463	2	490
TU01612	3008020	3008677	fwd	NC_003272.1	aTSS_3008020f			TU01611=all2506,TU01613=all2507	657
TU01613	3009730	3008135	rev	NC_003272.1	nTSS_3009730r	all2507	PCC7120DELTA_RS14365	TU01612=NA	1595	307	101
TU01614	3011994	3009994	rev	NC_003272.1	gTSS_3011994r	lepA	PCC7120DELTA_RS14370		2000	49	140
TU01615	3015064	3012033	rev	NC_003272.1	gTSS_3015064r	all2509	PCC7120DELTA_RS14375	TU01616=NA	3031	17	123
TU01616	3012553	3012926	fwd	NC_003272.1	aTSS_3012553f			TU01615=all2509	373
TU01617	3015514	3015115	rev	NC_003272.1	nTSS_3015514r	ndhQ	PCC7120DELTA_RS32435		399	63	220
TU01618	3015598	3017206	fwd	NC_003272.1		alr2510	PCC7120DELTA_RS14385	TU01619=all2511	1608	222	436
TU01619	3017511	3016096	rev	NC_003272.1	gTSS_3017511r	all2511	PCC7120DELTA_RS14390	TU01618=alr2510	1415	81	720
TU01620	3019625	3017825	rev	NC_003272.1		patB	PCC7120DELTA_RS14395		1800	201	10
TU01621	3020279	3020958	fwd	NC_003272.1	gTSS_3020279f	fdxB	PCC7120DELTA_RS14405	TU01622=NA	679	44	342
TU01622	3020742	3020419	rev	NC_003272.1	aTSS_3020742r			TU01621=fdxB	323
TU01623	3021329	3021005	rev	NC_003272.1	aTSS_3021329r			TU01624=coxB2-coxA2-coxC2	324
TU01624	3021024	3024650	fwd	NC_003272.1	gTSS_3021024f	coxB2-coxA2-coxC2	PCC7120DELTA_RS14410-PCC7120DELTA_RS14415-PCC7120DELTA_RS14420	TU01623=NA,TU01625=NA	3626	174	20
TU01625	3022540	3022342	rev	NC_003272.1	aTSS_3022540r			TU01624=coxB2-coxA2-coxC2	198
TU01626	3024962	3027945	fwd	NC_003272.1	iTSS_3024962f	[alr2517]-alr2518-alr2520	[PCC7120DELTA_RS14425]-PCC7120DELTA_RS14430-PCC7120DELTA_RS14435	TU01627=cysK	2983	571	764
TU01627	3028265	3027192	rev	NC_003272.1		cysK	PCC7120DELTA_RS14440	TU01626=[alr2517]-alr2518-alr2520	1073	45	69
TU01628	3029112	3030441	fwd	NC_003272.1		alr2522-asr2523-alr2524	PCC7120DELTA_RS14445-PCC7120DELTA_RS14450-PCC7120DELTA_RS14455		1329	109	58
TU01629	3030574	3032443	fwd	NC_003272.1	gTSS_3030574f	alr2525-alr2526-alr2527	PCC7120DELTA_RS14460-PCC7120DELTA_RS14465-PCC7120DELTA_RS14470	TU01630=NA,TU01631=NA	1869	30	40
TU01630	3031145	3030913	rev	NC_003272.1				TU01629=alr2525-alr2526-alr2527	232
TU01631	3032185	3031897	rev	NC_003272.1	aTSS_3032185r			TU01629=alr2525-alr2526-alr2527	288
TU01632	3033366	3032398	rev	NC_003272.1	gTSS_3033366r	all2528	PCC7120DELTA_RS14475		968	195	87
TU01633	3036648	3035570	rev	NC_003272.1	nTSS_3036648r	nifX2	PCC7120DELTA_RS14485		1078	245	327
TU01634	3040134	3037796	rev	NC_003272.1	gTSS_3040134r	all2533	PCC7120DELTA_RS14495		2338	150	119
TU01635	3040347	3041628	fwd	NC_003272.1	aTSS_3040347f	[PCC7120DELTA_RS14500]	[PCC7120DELTA_RS14500]		1281
TU01636	3041683	3045223	fwd	NC_003272.1	gTSS_3041683f	alr2536-alr2537-alr2538-alr2539	PCC7120DELTA_RS14505-PCC7120DELTA_RS14510-PCC7120DELTA_RS14515-PCC7120DELTA_RS14520	TU01637=PCC7120DELTA_RS14525	3540	72	179
TU01637	3045304	3044772	rev	NC_003272.1		PCC7120DELTA_RS14525	PCC7120DELTA_RS14525	TU01636=alr2536-alr2537-alr2538-alr2539	532	10	254
TU01638	3045391	3046206	fwd	NC_003272.1	iTSS_3045391f	alr2541	PCC7120DELTA_RS14530		815	36	33
TU01639	3046222	3048223	fwd	NC_003272.1		dapB-[alr2543]	PCC7120DELTA_RS14535-[PCC7120DELTA_RS14540]	TU01640=NA,TU01641=all2547-all2546-all2545-cobH	2001	30	1135
TU01640	3046528	3046242	rev	NC_003272.1	aTSS_3046528r			TU01639=dapB-[alr2543]	286
TU01641	3050816	3047797	rev	NC_003272.1	gTSS_3050816r	all2547-all2546-all2545-cobH	PCC7120DELTA_RS14565-PCC7120DELTA_RS14560-PCC7120DELTA_RS14550-PCC7120DELTA_RS14545	TU01639=dapB-[alr2543]	3019	56	173
TU01642	3053967	3050818	rev	NC_003272.1	gTSS_3053967r	asl2551-all2550-all2549-all2548	PCC7120DELTA_RS14585-PCC7120DELTA_RS14580-PCC7120DELTA_RS14575-PCC7120DELTA_RS14570		3149	40	83
TU01643	3054263	3054411	fwd	NC_003272.1	aTSS_3054263f				148
TU01644	3054942	3056291	fwd	NC_003272.1	gTSS_3054942f	alr2554	PCC7120DELTA_RS14590	TU01645=NA,TU01646=asl2557-all2556	1349	99	9
TU01645	3055654	3055189	rev	NC_003272.1	aTSS_3055654r			TU01644=alr2554	465
TU01646	3057416	3056226	rev	NC_003272.1	gTSS_3057416r	asl2557-all2556	PCC7120DELTA_RS14600-PCC7120DELTA_RS14595	TU01644=alr2554	1190	79	224
TU01647	3057591	3060526	fwd	NC_003272.1	gTSS_3057591f	alr2558-alr2559-alr2560	PCC7120DELTA_RS14605-PCC7120DELTA_RS14610-PCC7120DELTA_RS14615	TU01648=ackA	2935	36	482
TU01648	3061965	3059027	rev	NC_003272.1		ackA	PCC7120DELTA_RS14620	TU01647=alr2558-alr2559-alr2560,TU01649=PCC7120DELTA_RS14625	2938	715	1006
TU01649	3061320	3061800	fwd	NC_003272.1	nTSS_3061320f	PCC7120DELTA_RS14625	PCC7120DELTA_RS14625	TU01648=ackA	480	31	54
TU01650	3063792	3061987	rev	NC_003272.1	nTSS_3063792r,	tal	PCC7120DELTA_RS14635	TU01651=alr2562	1805	256	551
TU01651	3061988	3063753	fwd	NC_003272.1	iTSS_3061988f	alr2562	PCC7120DELTA_RS14630	TU01650=tal	1765	30	1364
TU01652	3069297	3063784	rev	NC_003272.1	nTSS_3069297r	all2567-gap-pyk	PCC7120DELTA_RS14650-PCC7120DELTA_RS14645-PCC7120DELTA_RS14640	TU01653=NA	5513	205	27
TU01653	3064858	3065111	fwd	NC_003272.1	aTSS_3064858f			TU01652=all2567-gap-pyk	253
TU01654	3070486	3069482	rev	NC_003272.1	gTSS_3070486r	comB	PCC7120DELTA_RS14655		1004	27	240
TU01655	3070614	3072966	fwd	NC_003272.1	nTSS_3070614f	petR-petP	PCC7120DELTA_RS14660-PCC7120DELTA_RS14665	TU01656=all2571	2352	310	778
TU01656	3073057	3070719	rev	NC_003272.1	nTSS_3073057r	all2571	PCC7120DELTA_RS14670	TU01655=petR-petP	2338	234	1655
TU01657	3073385	3075200	fwd	NC_003272.1		alr2572	PCC7120DELTA_RS14675	TU01658=all2573	1815	45	268
TU01658	3075601	3074968	rev	NC_003272.1		all2573	PCC7120DELTA_RS14680	TU01657=alr2572	633	7	57
TU01659	3077682	3078820	fwd	NC_003272.1	gTSS_3077682f	alr2575	PCC7120DELTA_RS14690	TU01660=NA	1138	57	62
TU01660	3078274	3078031	rev	NC_003272.1	aTSS_3078274r			TU01659=alr2575	243
TU01661	3078870	3081356	fwd	NC_003272.1		[alr2576]-alr2577	[PCC7120DELTA_RS14695]-PCC7120DELTA_RS14700	TU01662=NA	2486	1041	609
TU01662	3079735	3079273	rev	NC_003272.1	aTSS_3079735r			TU01661=[alr2576]-alr2577	462
TU01663	3081772	3081895	fwd	NC_003272.1	aTSS_3081772f				123
TU01664	3082754	3082787	fwd	NC_003272.1					33
TU01665	3083909	3082861	rev	NC_003272.1	gTSS_3083909r	all2580	PCC7120DELTA_RS14710	TU01666=NA	1048	23	36
TU01666	3083415	3083949	fwd	NC_003272.1	aTSS_3083415f			TU01665=all2580	534
TU01667	3084467	3083967	rev	NC_003272.1	aTSS_3084467r			TU01668=alr2581	500
TU01668	3084314	3087023	fwd	NC_003272.1	gTSS_3084314f	alr2581	PCC7120DELTA_RS14715	TU01667=NA,TU01669=NA,TU01670=NA	2709	57	28
TU01669	3085406	3084680	rev	NC_003272.1	aTSS_3085406r			TU01668=alr2581	726
TU01670	3086352	3085834	rev	NC_003272.1	aTSS_3086352r			TU01668=alr2581	518
TU01671	3087224	3089545	fwd	NC_003272.1	gTSS_3087224f	alr2582-fecB1	PCC7120DELTA_RS14720-PCC7120DELTA_RS14725	TU01672=NA,TU01673=fecC1-fecD1-fecE1	2321	35	313
TU01672	3088054	3087788	rev	NC_003272.1	aTSS_3088054r			TU01671=alr2582-fecB1	266
TU01673	3092503	3088611	rev	NC_003272.1	gTSS_3092503r	fecC1-fecD1-fecE1	PCC7120DELTA_RS14740-PCC7120DELTA_RS14735-PCC7120DELTA_RS14730	TU01671=alr2582-fecB1	3892	171	746
TU01674	3092554	3098528	fwd	NC_003272.1		alr2587-alr2588-alr2589-alr2590	PCC7120DELTA_RS14745-PCC7120DELTA_RS14750-PCC7120DELTA_RS14755-PCC7120DELTA_RS14760		5974	253	41
TU01675	3098691	3103507	fwd	NC_003272.1	gTSS_3098691f	alr2591-alr2592-alr2593	PCC7120DELTA_RS14765-PCC7120DELTA_RS14770-PCC7120DELTA_RS14775	TU01676=NA	4816	47	38
TU01676	3101511	3100848	rev	NC_003272.1	aTSS_3101511r			TU01675=alr2591-alr2592-alr2593	663
TU01677	3103569	3104241	fwd	NC_003272.1	iTSS_3103569f	alr2594	PCC7120DELTA_RS14780		672	26	254
TU01678	3105616	3105476	rev	NC_003272.1	aTSS_3105616r				140
TU01679	3106792	3106402	rev	NC_003272.1	aTSS_3106792r				390
TU01680	3111197	3111499	fwd	NC_003272.1	gTSS_3111197f	asr2600	PCC7120DELTA_RS14810	TU01681=asl2601	302	53	61
TU01681	3111916	3111253	rev	NC_003272.1	gTSS_3111916r	asl2601	PCC7120DELTA_RS33020	TU01680=asr2600	663	124	351
TU01682	3111945	3112300	fwd	NC_003272.1	nTSS_3111945f			TU01683=NA	355
TU01683	3112464	3112085	rev	NC_003272.1	aTSS_3112464r			TU01682=NA	379
TU01684	3113018	3113335	fwd	NC_003272.1	aTSS_3113018f				317
TU01685	3113535	3115344	fwd	NC_003272.1	gTSS_3113535f	alr2606-asr2607	PCC7120DELTA_RS14830-PCC7120DELTA_RS14835	TU01686=[all2608]	1809	36	928
TU01686	3115368	3114215	rev	NC_003272.1		[all2608]	[PCC7120DELTA_RS14840]	TU01685=alr2606-asr2607	1153
TU01687	3119768	3116376	rev	NC_003272.1	iTSS_3119768r	[PCC7120DELTA_RS33025]-all2610	[PCC7120DELTA_RS33025]-PCC7120DELTA_RS14850		3392	773	46
TU01688	3121337	3120304	rev	NC_003272.1	gTSS_3121337r	all2613	PCC7120DELTA_RS14860		1033	31	22
TU01689	3121498	3123099	fwd	NC_003272.1	nTSS_3121498f	PCC7120DELTA_RS14865-alr2615	PCC7120DELTA_RS14865-PCC7120DELTA_RS14870	TU01690=NA	1601	27	248
TU01690	3122870	3121874	rev	NC_003272.1	aTSS_3122870r			TU01689=PCC7120DELTA_RS14865-alr2615	996
TU01691	3123150	3124171	fwd	NC_003272.1	gTSS_3123150f	alr2616	PCC7120DELTA_RS14875		1021	28	562
TU01692	3127290	3127773	fwd	NC_003272.1	aTSS_3127290f				483
TU01693	3133489	3129118	rev	NC_003272.1	gTSS_3133489r	all2623-all2622-[PCC7120DELTA_RS30990]	PCC7120DELTA_RS14910-PCC7120DELTA_RS14905-[PCC7120DELTA_RS30990]	TU01694=NA	4371	84	577
TU01694	3129737	3130025	fwd	NC_003272.1	aTSS_3129737f			TU01693=all2623-all2622-[PCC7120DELTA_RS30990]	288
TU01695	3134869	3133550	rev	NC_003272.1	nTSS_3134869r	all2624	PCC7120DELTA_RS14915		1319	330	141
TU01696	3135331	3136522	fwd	NC_003272.1	gTSS_3135331f	alr2625	PCC7120DELTA_RS14920		1191	139	9
TU01697	3138333	3138119	rev	NC_003272.1	aTSS_3138333r				214
TU01698	3140504	3141590	fwd	NC_003272.1		alr2628	PCC7120DELTA_RS14935		1086	282	10
TU01699	3141905	3141735	rev	NC_003272.1	nTSS_3141905r	NsiR2	NsiR2		170
TU01700	3142931	3142086	rev	NC_003272.1	gTSS_3142931r	rpmB	PCC7120DELTA_RS14945		845	35	574
TU01701	3145387	3143043	rev	NC_003272.1	gTSS_3145387r	topA	PCC7120DELTA_RS14950		2344	135	26
TU01702	3150268	3150682	fwd	NC_003272.1	aTSS_3150268f				414
TU01703	3158574	3158765	fwd	NC_003272.1	aTSS_3158574f				191
TU01704	3167465	3167101	rev	NC_003272.1	iTSS_3167465r	[all2644]	[PCC7120DELTA_RS15010]		364
TU01705	3228768	3227527	rev	NC_003272.1	nTSS_3228768r	all2661	PCC7120DELTA_RS15095		1241	228	33
TU01706	3228952	3229368	fwd	NC_003272.1	gTSS_3228952f	[alr2662]	[PCC7120DELTA_RS15100]		416
TU01707	3232809	3231768	rev	NC_003272.1	gTSS_3232809r	all2664	PCC7120DELTA_RS15110		1041	134	14
TU01708	3232831	3234704	fwd	NC_003272.1	iTSS_3232831f	PCC7120DELTA_RS15115-asr2667-asr2668-asr2669	PCC7120DELTA_RS15115-PCC7120DELTA_RS15120-PCC7120DELTA_RS15125-PCC7120DELTA_RS15130		1873	26	196
TU01709	3258820	3258375	rev	NC_003272.1	aTSS_3258820r				445
TU01710	3259259	3258931	rev	NC_003272.1	aTSS_3259259r				328
TU01711	3266537	3266306	rev	NC_003272.1	aTSS_3266537r				231
TU01712	3268524	3266940	rev	NC_003272.1	nTSS_3268524r	all2681	PCC7120DELTA_RS15185		1584	396	541
TU01713	3269728	3269570	rev	NC_003272.1	aTSS_3269728r				158
TU01714	3274867	3274998	fwd	NC_003272.1	gTSS_3274867f	allrt25	PCC7120DELTA_RS15195		131
TU01715	3275301	3276318	fwd	NC_003272.1		alr2683	PCC7120DELTA_RS15200	TU01716=NA	1017	112	12
TU01716	3276289	3275330	rev	NC_003272.1				TU01715=alr2683	959
TU01717	3284143	3285074	fwd	NC_003272.1	nTSS_3284143f			TU01718=[PCC7120DELTA_RS31015]	931
TU01718	3285378	3284349	rev	NC_003272.1	nTSS_3285378r	[PCC7120DELTA_RS31015]	[PCC7120DELTA_RS31015]	TU01717=NA	1029
TU01719	3285440	3286437	fwd	NC_003272.1		alr2694	PCC7120DELTA_RS15245	TU01720=NA	997	96	8
TU01720	3286408	3285546	rev	NC_003272.1				TU01719=alr2694	862
TU01721	3286500	3287917	fwd	NC_003272.1	gTSS_3286500f	alr2695-alr2696-[alr2697]	PCC7120DELTA_RS15250-PCC7120DELTA_RS15255-[PCC7120DELTA_RS15260]		1417	73	387
TU01722	3288199	3289855	fwd	NC_003272.1	gTSS_3288199f	alr2698	PCC7120DELTA_RS15265	TU01723=NA	1656	11	425
TU01723	3289558	3289021	rev	NC_003272.1				TU01722=alr2698	537
TU01724	3294499	3293228	rev	NC_003272.1	gTSS_3294499r	all2700	PCC7120DELTA_RS15275	TU01725=NA	1271	32	52
TU01725	3293863	3294181	fwd	NC_003272.1				TU01724=all2700	318
TU01726	3295827	3294519	rev	NC_003272.1	gTSS_3295827r	all2702-all2701	PCC7120DELTA_RS15285-PCC7120DELTA_RS15280		1308	138	189
TU01727	3297524	3295827	rev	NC_003272.1	gTSS_3297524r	all2704-[all2703]	PCC7120DELTA_RS15295-[PCC7120DELTA_RS15290]	TU01728=NA	1697	20	745
TU01728	3296391	3296657	fwd	NC_003272.1	aTSS_3296391f			TU01727=all2704-[all2703]	266
TU01729	3299108	3297542	rev	NC_003272.1	nTSS_3299108r	all2705	PCC7120DELTA_RS15300		1566	222	94
TU01730	3303186	3299132	rev	NC_003272.1	nTSS_3303186r	zipN-all2706	PCC7120DELTA_RS15310-PCC7120DELTA_RS15305	TU01731=NA	4054	360	143
TU01731	3300090	3300380	fwd	NC_003272.1				TU01730=zipN-all2706	290
TU01732	3303468	3305766	fwd	NC_003272.1	nTSS_3303468f	pdhA-alr2709	PCC7120DELTA_RS15315-PCC7120DELTA_RS15320		2298	240	38
TU01733	3305772	3305868	fwd	NC_003272.1	gTSS_3305772f	allrt26	PCC7120DELTA_RS15325		96
TU01734	3306432	3306009	rev	NC_003272.1	aTSS_3306432r			TU01735=egtC-egtB	423
TU01735	3306164	3308263	fwd	NC_003272.1	iTSS_3306164f	egtC-egtB	PCC7120DELTA_RS15330-PCC7120DELTA_RS15335	TU01734=NA	2099	23	48
TU01736	3308463	3308326	rev	NC_003272.1	nTSS_3308463r				137
TU01737	3308482	3310032	fwd	NC_003272.1	gTSS_3308482f	egtD	PCC7120DELTA_RS15340	TU01738=asl2713	1550	69	468
TU01738	3310041	3309150	rev	NC_003272.1	gTSS_3310041r	asl2713	PCC7120DELTA_RS15345	TU01737=egtD	891	78	598
TU01739	3311710	3310065	rev	NC_003272.1	gTSS_3311710r	all2716-all2715-[asl2714]	PCC7120DELTA_RS15360-PCC7120DELTA_RS15355-[PCC7120DELTA_RS15350]	TU01740=NA	1645	87	158
TU01740	3311490	3311555	fwd	NC_003272.1				TU01739=all2716-all2715-[asl2714]	65
TU01741	3311718	3314081	fwd	NC_003272.1	gTSS_3311718f	murT-alr2718	PCC7120DELTA_RS15365-PCC7120DELTA_RS15370	TU01742=NA,TU01743=NA	2363	103	51
TU01742	3313014	3312891	rev	NC_003272.1	aTSS_3313014r			TU01741=murT-alr2718	123
TU01743	3314028	3313685	rev	NC_003272.1	aTSS_3314028r			TU01741=murT-alr2718	343
TU01744	3314273	3315935	fwd	NC_003272.1		alr2719	PCC7120DELTA_RS15375	TU01745=all2721-all2720	1662	6	298
TU01745	3317554	3314830	rev	NC_003272.1	gTSS_3317554r	all2721-all2720	PCC7120DELTA_RS15385-PCC7120DELTA_RS15380	TU01744=alr2719	2724	26	795
TU01746	3319129	3320130	fwd	NC_003272.1	gTSS_3319129f	alr2723	PCC7120DELTA_RS15395	TU01747=all2724	1001	20	82
TU01747	3320626	3319633	rev	NC_003272.1	gTSS_3320626r	all2724	PCC7120DELTA_RS15400	TU01746=alr2723	993	23	422
TU01748	3320795	3322343	fwd	NC_003272.1	gTSS_3320795f	alr2725	PCC7120DELTA_RS15405		1548	42	67
TU01749	3323958	3325952	fwd	NC_003272.1	gTSS_3323958f	uvrC	PCC7120DELTA_RS15420	TU01750=NA	1994	32	79
TU01750	3325736	3325467	rev	NC_003272.1	aTSS_3325736r			TU01749=uvrC	269
TU01751	3326105	3326715	fwd	NC_003272.1	nTSS_3326105f	PCC7120DELTA_RS33040	PCC7120DELTA_RS33040		610	298	133
TU01752	3327077	3332281	fwd	NC_003272.1	nTSS_3327077f	alr2729-alr2730-coxB3-coxA3-coxC3	PCC7120DELTA_RS15425-PCC7120DELTA_RS15430-PCC7120DELTA_RS15435-PCC7120DELTA_RS15440-PCC7120DELTA_RS15450	TU01753=NA,TU01754=[asl2733],TU01755=NA	5204	278	47
TU01753	3328501	3328172	rev	NC_003272.1	aTSS_3328501r			TU01752=alr2729-alr2730-coxB3-coxA3-coxC3	329
TU01754	3331459	3331244	rev	NC_003272.1	gTSS_3331459r	[asl2733]	[PCC7120DELTA_RS15445]	TU01752=alr2729-alr2730-coxB3-coxA3-coxC3	215
TU01755	3332581	3331633	rev	NC_003272.1				TU01752=alr2729-alr2730-coxB3-coxA3-coxC3	948
TU01756	3333806	3332839	rev	NC_003272.1	gTSS_3333806r	all2736	PCC7120DELTA_RS15460		967	19	328
TU01757	3333938	3334829	fwd	NC_003272.1	gTSS_3333938f	rpsD	PCC7120DELTA_RS15465		891	37	246
TU01758	3334835	3337958	fwd	NC_003272.1		phnD3-alr2739	PCC7120DELTA_RS15470-PCC7120DELTA_RS15475	TU01759=NA,TU01760=NA,TU01761=all2740	3123	260	45
TU01759	3335802	3334976	rev	NC_003272.1	aTSS_3335802r			TU01758=phnD3-alr2739	826
TU01760	3336531	3336193	rev	NC_003272.1	aTSS_3336531r			TU01758=phnD3-alr2739	338
TU01761	3338551	3337651	rev	NC_003272.1	gTSS_3338551r	all2740	PCC7120DELTA_RS15480	TU01758=phnD3-alr2739	900	181	399
TU01762	3338934	3340706	fwd	NC_003272.1	gTSS_3338934f	alr2741-alr2742	PCC7120DELTA_RS15485-PCC7120DELTA_RS15490		1772	80	59
TU01763	3340716	3340900	fwd	NC_003272.1	aTSS_3340716f	ssrS	PCC7120DELTA_RS30605		184
TU01764	3341254	3343979	fwd	NC_003272.1	gTSS_3341254f	alr2743-alr2744	PCC7120DELTA_RS15495-PCC7120DELTA_RS15500		2725	61	52
TU01765	3344155	3346127	fwd	NC_003272.1	gTSS_3344155f	alr2745-alr2746	PCC7120DELTA_RS15505-PCC7120DELTA_RS15510	TU01766=NA,TU01767=all2747	1972	23	317
TU01766	3345145	3344655	rev	NC_003272.1	aTSS_3345145r			TU01765=alr2745-alr2746	490
TU01767	3346749	3345350	rev	NC_003272.1	nTSS_3346749r	all2747	PCC7120DELTA_RS15515	TU01765=alr2745-alr2746,TU01768=NA	1399	382	568
TU01768	3346518	3346731	fwd	NC_003272.1	nTSS_3346518f			TU01767=all2747	213
TU01769	3348363	3347259	rev	NC_003272.1	gTSS_3348363r	[all2748]	[PCC7120DELTA_RS15520]	TU01770=NA	1104
TU01770	3347601	3347871	fwd	NC_003272.1	aTSS_3347601f			TU01769=[all2748]	270
TU01771	3348423	3349496	fwd	NC_003272.1	gTSS_3348423f	alr2749	PCC7120DELTA_RS15525	TU01772=PCC7120DELTA_RS15530	1073	30	573
TU01772	3349791	3348526	rev	NC_003272.1	aTSS_3349791r	PCC7120DELTA_RS15530	PCC7120DELTA_RS15530	TU01771=alr2749	1265	152	448
TU01773	3349778	3351301	fwd	NC_003272.1	gTSS_3349778f	alr2751-alr2752	PCC7120DELTA_RS15535-PCC7120DELTA_RS15540		1523	37	71
TU01774	3353559	3353025	rev	NC_003272.1	gTSS_3353559r	all2756	PCC7120DELTA_RS15555		534	22	111
TU01775	3353803	3355332	fwd	NC_003272.1	nTSS_3353803f	alr2758	PCC7120DELTA_RS15560	TU01776=NA	1529	238	74
TU01776	3356155	3355270	rev	NC_003272.1	aTSS_3356155r			TU01775=alr2758,TU01777=alr2759	885
TU01777	3355366	3356742	fwd	NC_003272.1		[alr2759]	[PCC7120DELTA_RS15565]	TU01776=NA,TU01778=all2761-hepS	1376
TU01778	3358773	3356476	rev	NC_003272.1		all2761-hepS	PCC7120DELTA_RS15575-PCC7120DELTA_RS15570	TU01777=[alr2759],TU01779=NA	2297	19	182
TU01779	3357530	3357836	fwd	NC_003272.1	aTSS_3357530f			TU01778=all2761-hepS	306
TU01780	3359479	3358941	rev	NC_003272.1				TU01781=alr2762	538
TU01781	3358942	3359591	fwd	NC_003272.1	gTSS_3358942f	alr2762	PCC7120DELTA_RS15580	TU01780=NA	649	40	88
TU01782	3359649	3362856	fwd	NC_003272.1	gTSS_3359649f	alr2764-alr2765-alr2766	PCC7120DELTA_RS15590-PCC7120DELTA_RS15595-PCC7120DELTA_RS15600		3207	416	37
TU01783	3363629	3362972	rev	NC_003272.1	gTSS_3363629r	all2767	PCC7120DELTA_RS15605		657	221	200
TU01784	3363894	3365417	fwd	NC_003272.1	gTSS_3363894f	alr2768-alr2769	PCC7120DELTA_RS15610-PCC7120DELTA_RS15615	TU01785=NA,TU01786=NA	1523	32	70
TU01785	3364405	3364211	rev	NC_003272.1	aTSS_3364405r			TU01784=alr2768-alr2769	194
TU01786	3365252	3364996	rev	NC_003272.1	aTSS_3365252r			TU01784=alr2768-alr2769	256
TU01787	3366807	3365475	rev	NC_003272.1	gTSS_3366807r	all2770	PCC7120DELTA_RS15620	TU01788=NA	1332	49	45
TU01788	3365872	3366263	fwd	NC_003272.1	aTSS_3365872f			TU01787=all2770	391
TU01789	3367156	3369729	fwd	NC_003272.1		ilvD	PCC7120DELTA_RS15625		2573	44	838
TU01790	3371938	3370801	rev	NC_003272.1				TU01791=PCC7120DELTA_RS31785	1137
TU01791	3370812	3371938	fwd	NC_003272.1		PCC7120DELTA_RS31785	PCC7120DELTA_RS31785	TU01790=NA	1126	9	6
TU01792	3373787	3374629	fwd	NC_003272.1	aTSS_3373787f			TU01793=rbpE	842
TU01793	3374741	3374288	rev	NC_003272.1	gTSS_3374741r	rbpE	PCC7120DELTA_RS15655	TU01792=NA	453	99	55
TU01794	3376325	3375929	rev	NC_003272.1		asl2779	PCC7120DELTA_RS15665		396	53	50
TU01795	3376341	3384037	fwd	NC_003272.1	nTSS_3376341f	topA2-aroQ-alr2783-alr2784	PCC7120DELTA_RS15670-PCC7120DELTA_RS15680-PCC7120DELTA_RS15685-PCC7120DELTA_RS15690	TU01796=NA,TU01797=NA	7696	381	19
TU01796	3380826	3380446	rev	NC_003272.1	aTSS_3380826r			TU01795=topA2-aroQ-alr2783-alr2784	380
TU01797	3384217	3383789	rev	NC_003272.1	nTSS_3384217r			TU01795=topA2-aroQ-alr2783-alr2784	428
TU01798	3384250	3386463	fwd	NC_003272.1	nTSS_3384250f	alr2785	PCC7120DELTA_RS15695		2213	219	45
TU01799	3386902	3386450	rev	NC_003272.1	gTSS_3386902r	PCC7120DELTA_RS15700	PCC7120DELTA_RS15700		452	28	137
TU01800	3390495	3389996	rev	NC_003272.1	gTSS_3390495r	all2788	PCC7120DELTA_RS15710		499	23	36
TU01801	3391021	3395423	fwd	NC_003272.1	gTSS_3391021f	alr2790-alr2791	PCC7120DELTA_RS15720-PCC7120DELTA_RS15725	TU01802=NA	4402	159	86
TU01802	3391700	3391519	rev	NC_003272.1	aTSS_3391700r			TU01801=alr2790-alr2791	181
TU01803	3408902	3409169	fwd	NC_003272.1		[alr2802]	[PCC7120DELTA_RS15775]		267
TU01804	3409518	3413252	fwd	NC_003272.1		nifJ2	PCC7120DELTA_RS15780	TU01805=NA	3734	132	3
TU01805	3411771	3411467	rev	NC_003272.1	aTSS_3411771r			TU01804=nifJ2	304
TU01806	3414047	3413439	rev	NC_003272.1	gTSS_3414047r	asl2805-[all2804]	PCC7120DELTA_RS15790-[PCC7120DELTA_RS15785]		608	25	347
TU01807	3416617	3414106	rev	NC_003272.1	nTSS_3416617r	glgP2	PCC7120DELTA_RS15795		2511	249	49
TU01808	3416773	3417479	fwd	NC_003272.1	gTSS_3416773f	alr2807	PCC7120DELTA_RS15800	TU01809=NA,TU01810=fghA	706	140	150
TU01809	3417339	3416856	rev	NC_003272.1	aTSS_3417339r			TU01808=alr2807	483
TU01810	3418743	3417359	rev	NC_003272.1	aTSS_3418743r	fghA	PCC7120DELTA_RS15805	TU01808=alr2807,TU01811=alr2809	1384	327	209
TU01811	3418545	3419495	fwd	NC_003272.1	gTSS_3418545f	alr2809	PCC7120DELTA_RS15810	TU01810=fghA,TU01812=all2810	950	45	276
TU01812	3420409	3419160	rev	NC_003272.1	gTSS_3420409r	all2810	PCC7120DELTA_RS15815	TU01811=alr2809	1249	16	124
TU01813	3420599	3422721	fwd	NC_003272.1	gTSS_3420599f	alr2811-rimM	PCC7120DELTA_RS15820-PCC7120DELTA_RS15825		2122	87	8
TU01814	3423545	3422807	rev	NC_003272.1		all2813	PCC7120DELTA_RS15830		738	74	11
TU01815	3424693	3427177	fwd	NC_003272.1	gTSS_3424693f	alr2816	PCC7120DELTA_RS15840	TU01816=NA	2484	27	43
TU01816	3426549	3426244	rev	NC_003272.1	aTSS_3426549r			TU01815=alr2816	305
TU01817	3427493	3431295	fwd	NC_003272.1		hetC	PCC7120DELTA_RS15845	TU01818=NA	3802	571	97
TU01818	3428273	3428170	rev	NC_003272.1	aTSS_3428273r			TU01817=hetC	103
TU01819	3431807	3433475	fwd	NC_003272.1	nTSS_3431807f	hetP-patC	PCC7120DELTA_RS15850-PCC7120DELTA_RS31805	TU01820=NA	1668	557	76
TU01820	3433648	3433233	rev	NC_003272.1	nTSS_3433648r			TU01819=hetP-patC	415
TU01821	3435109	3436053	fwd	NC_003272.1					944
TU01822	3436409	3440798	fwd	NC_003272.1	nTSS_3436409f	alr2822-alr2823-alr2824	PCC7120DELTA_RS15865-PCC7120DELTA_RS15870-PCC7120DELTA_RS15875	TU01823=NA,TU01824=NA	4389	248	186
TU01823	3436872	3436675	rev	NC_003272.1	aTSS_3436872r			TU01822=alr2822-alr2823-alr2824	197
TU01824	3437911	3437445	rev	NC_003272.1				TU01822=alr2822-alr2823-alr2824	466
TU01825	3441056	3448444	fwd	NC_003272.1		rfbF-lhgO-alr2827-alr2828-alr2829-rfbC-alr2831	PCC7120DELTA_RS15880-PCC7120DELTA_RS15885-PCC7120DELTA_RS15890-PCC7120DELTA_RS15895-PCC7120DELTA_RS15900-PCC7120DELTA_RS15905-PCC7120DELTA_RS15910		7388	91	146
TU01826	3448677	3452184	fwd	NC_003272.1	gTSS_3448677f	alr2832-alr2833	PCC7120DELTA_RS15915-PCC7120DELTA_RS15920		3507	28	49
TU01827	3452463	3464745	fwd	NC_003272.1	nTSS_3452463f	hepC-hepA-alr2836-alr2837-alr2838-alr2839-alr2840-alr2841	PCC7120DELTA_RS15925-PCC7120DELTA_RS15930-PCC7120DELTA_RS15935-PCC7120DELTA_RS15940-PCC7120DELTA_RS15945-PCC7120DELTA_RS15950-PCC7120DELTA_RS15955-PCC7120DELTA_RS15960		12282	560	1772
TU01828	3468934	3467033	rev	NC_003272.1	nTSS_3468934r	guaA	PCC7120DELTA_RS15985	TU01829=NA	1901	218	61
TU01829	3468580	3468854	fwd	NC_003272.1	aTSS_3468580f			TU01828=guaA	274
TU01830	3471717	3468926	rev	NC_003272.1	nTSS_3471717r	asl2850-all2849-asl2848-cbiD	PCC7120DELTA_RS16005-PCC7120DELTA_RS16000-PCC7120DELTA_RS15995-PCC7120DELTA_RS15990		2791	137	18
TU01831	3472035	3473411	fwd	NC_003272.1	gTSS_3472035f	alr2851	PCC7120DELTA_RS16010	TU01832=all2852	1376	75	81
TU01832	3474584	3472844	rev	NC_003272.1	gTSS_3474584r	all2852	PCC7120DELTA_RS16015	TU01831=alr2851,TU01833=NA	1740	45	580
TU01833	3474169	3474650	fwd	NC_003272.1	aTSS_3474169f			TU01832=all2852	481
TU01834	3487294	3492804	fwd	NC_003272.1		alr2862-alr2863-alr2864-alr2865-alr2866-alr2867	PCC7120DELTA_RS16065-PCC7120DELTA_RS16070-PCC7120DELTA_RS16075-PCC7120DELTA_RS16080-PCC7120DELTA_RS16085-PCC7120DELTA_RS16090	TU01835=NA,TU01836=all2868	5510	14	168
TU01835	3489083	3488571	rev	NC_003272.1	aTSS_3489083r			TU01834=alr2862-alr2863-alr2864-alr2865-alr2866-alr2867	512
TU01836	3493590	3492712	rev	NC_003272.1	gTSS_3493590r	all2868	PCC7120DELTA_RS16095	TU01834=alr2862-alr2863-alr2864-alr2865-alr2866-alr2867	878	158	103
TU01837	3495057	3493641	rev	NC_003272.1		[all2869]	[PCC7120DELTA_RS16100]		1416
TU01838	3498268	3495130	rev	NC_003272.1		all2871-all2870	PCC7120DELTA_RS16110-PCC7120DELTA_RS16105		3138	253	38
TU01839	3498450	3499932	fwd	NC_003272.1	gTSS_3498450f	alr2872-alr2873	PCC7120DELTA_RS16115-PCC7120DELTA_RS16120	TU01840=all2874	1482	44	75
TU01840	3501196	3499623	rev	NC_003272.1	iTSS_3501196r	all2874	PCC7120DELTA_RS16125	TU01839=alr2872-alr2873	1573	302	279
TU01841	3506507	3500890	rev	NC_003272.1	gTSS_3506507r	all2875	PCC7120DELTA_RS16130	TU01842=NA	5617	163	1
TU01842	3501884	3502745	fwd	NC_003272.1	aTSS_3501884f			TU01841=all2875	861
TU01843	3508526	3506701	rev	NC_003272.1	gTSS_3508526r	all2876	PCC7120DELTA_RS16135		1825	26	342
TU01844	3509280	3508605	rev	NC_003272.1	aTSS_3509280r				675
TU01845	3514719	3516802	fwd	NC_003272.1		alr2881-exoD	PCC7120DELTA_RS16160-PCC7120DELTA_RS16165		2083	376	54
TU01846	3517532	3517420	rev	NC_003272.1					112
TU01847	3522339	3518095	rev	NC_003272.1	nTSS_3522339r	all2883	PCC7120DELTA_RS16170	TU01848=NA,TU01849=kaiA-kaiB-kaiC	4244	647	256
TU01848	3518432	3518981	fwd	NC_003272.1	aTSS_3518432f			TU01847=all2883	549
TU01849	3521388	3524992	fwd	NC_003272.1	aTSS_3521388f	kaiA-kaiB-kaiC	PCC7120DELTA_RS16180-PCC7120DELTA_RS16185-PCC7120DELTA_RS16190	TU01847=all2883,TU01850=NA,TU01851=NA	3604	1230	0
TU01850	3523559	3522459	rev	NC_003272.1				TU01849=kaiA-kaiB-kaiC	1100
TU01851	3524830	3524241	rev	NC_003272.1	aTSS_3524830r			TU01849=kaiA-kaiB-kaiC	589
TU01852	3524849	3527797	fwd	NC_003272.1	iTSS_3524849f	hgdD-alr2888	PCC7120DELTA_RS16195-PCC7120DELTA_RS16200		2948	248	6
TU01853	3527895	3529870	fwd	NC_003272.1	gTSS_3527895f	alr2889-alr2890	PCC7120DELTA_RS16205-PCC7120DELTA_RS16210	TU01854=all2891	1975	34	542
TU01854	3530156	3529150	rev	NC_003272.1	gTSS_3530156r	all2891	PCC7120DELTA_RS16215	TU01853=alr2889-alr2890	1006	29	201
TU01855	3534037	3531753	rev	NC_003272.1	gTSS_3534037r	ruvB-all2893	PCC7120DELTA_RS16235-PCC7120DELTA_RS16230	TU01856=NA	2284	142	195
TU01856	3533365	3533826	fwd	NC_003272.1	aTSS_3533365f			TU01855=ruvB-all2893	461
TU01857	3534017	3534869	fwd	NC_003272.1	gTSS_3534017f	hisF	PCC7120DELTA_RS16240	TU01858=NA	852	33	40
TU01858	3534686	3534557	rev	NC_003272.1	aTSS_3534686r			TU01857=hisF	129
TU01859	3534903	3535752	fwd	NC_003272.1	gTSS_3534903f	asr2896	PCC7120DELTA_RS16245	TU01860=bphB-all2898-all2897	849	26	632
TU01860	3540236	3535178	rev	NC_003272.1	nTSS_3540236r	bphB-all2898-all2897	PCC7120DELTA_RS16260-PCC7120DELTA_RS16255-PCC7120DELTA_RS16250	TU01859=asr2896	5058	259	99
TU01861	3543910	3543669	rev	NC_003272.1	aTSS_3543910r			TU01862=alr2903	241
TU01862	3543675	3545466	fwd	NC_003272.1	gTSS_3543675f	alr2903	PCC7120DELTA_RS16275	TU01861=NA,TU01863=all2905-all2904	1791	20	953
TU01863	3546369	3544275	rev	NC_003272.1		all2905-all2904	PCC7120DELTA_RS16285-PCC7120DELTA_RS16280	TU01862=alr2903	2094	43	248
TU01864	3547659	3546432	rev	NC_003272.1	gTSS_3547659r	moeB	PCC7120DELTA_RS16290		1227	24	31
TU01865	3550539	3547704	rev	NC_003272.1	gTSS_3550539r	all2908-all2907	PCC7120DELTA_RS16300-PCC7120DELTA_RS16295	TU01866=NA	2835	132	3
TU01866	3549900	3550229	fwd	NC_003272.1	aTSS_3549900f			TU01865=all2908-all2907	329
TU01867	3551397	3550572	rev	NC_003272.1	gTSS_3551397r	all2909	PCC7120DELTA_RS16305		825	23	185
TU01868	3552256	3551541	rev	NC_003272.1		[all2910]	[PCC7120DELTA_RS16310]		715
TU01869	3555502	3552488	rev	NC_003272.1		all2913-natE-all2911	PCC7120DELTA_RS16325-PCC7120DELTA_RS16320-PCC7120DELTA_RS16315	TU01870=NA	3014	105	8
TU01870	3553661	3554087	fwd	NC_003272.1	aTSS_3553661f			TU01869=all2913-natE-all2911	426
TU01871	3560606	3555602	rev	NC_003272.1		all2919-all2918-all2917-all2916-hisZ-asl2914	PCC7120DELTA_RS16355-PCC7120DELTA_RS16350-PCC7120DELTA_RS16345-PCC7120DELTA_RS16340-PCC7120DELTA_RS16335-PCC7120DELTA_RS16330	TU01872=NA	5004	96	37
TU01872	3560469	3560611	fwd	NC_003272.1	gTSS_3560469f			TU01871=all2919-all2918-all2917-all2916-hisZ-asl2914	142
TU01873	3560606	3560714	fwd	NC_003272.1	gTSS_3560606f	allrt28	PCC7120DELTA_RS16360		108
TU01874	3561575	3563238	fwd	NC_003272.1		alr2921-alr2922	PCC7120DELTA_RS16370-PCC7120DELTA_RS16375	TU01875=[all2924]-asl2923	1663	265	374
TU01875	3563511	3562312	rev	NC_003272.1		[all2924]-asl2923	[PCC7120DELTA_RS16385]-PCC7120DELTA_RS16380	TU01874=alr2921-alr2922	1199	248	658
TU01876	3563751	3565020	fwd	NC_003272.1		alr2925-alr2926	PCC7120DELTA_RS16390-PCC7120DELTA_RS16395		1269	58	33
TU01877	3565022	3565669	fwd	NC_003272.1	gTSS_3565022f	alr2927	PCC7120DELTA_RS16400	TU01878=NA	647	34	155
TU01878	3565653	3565253	rev	NC_003272.1	nTSS_3565653r			TU01877=alr2927	400
TU01879	3566242	3565693	rev	NC_003272.1	gTSS_3566242r	rbpB	PCC7120DELTA_RS16405		549	120	118
TU01880	3567547	3566266	rev	NC_003272.1	gTSS_3567547r	all2930-ecaA	PCC7120DELTA_RS16415-PCC7120DELTA_RS16410		1281	60	30
TU01881	3568297	3567658	rev	NC_003272.1	gTSS_3568297r	all2931	PCC7120DELTA_RS16420		639	22	141
TU01882	3568776	3571167	fwd	NC_003272.1	gTSS_3568776f	asr2932-alr2933	PCC7120DELTA_RS16430-PCC7120DELTA_RS16435	TU01883=NA,TU01884=glsA	2391	150	754
TU01883	3569642	3569199	rev	NC_003272.1				TU01882=asr2932-alr2933	443
TU01884	3571562	3570265	rev	NC_003272.1	gTSS_3571562r	glsA	PCC7120DELTA_RS16440	TU01882=asr2932-alr2933	1297	111	182
TU01885	3572154	3573530	fwd	NC_003272.1	gTSS_3572154f	alr2935	PCC7120DELTA_RS16445		1376	123	138
TU01886	3573542	3575223	fwd	NC_003272.1	gTSS_3573542f	panC	PCC7120DELTA_RS16450	TU01887=NA	1681	34	43
TU01887	3575358	3573901	rev	NC_003272.1				TU01886=panC	1457
TU01888	3575886	3576891	fwd	NC_003272.1	gTSS_3575886f	sodB	PCC7120DELTA_RS16455	TU01889=PCC7120DELTA_RS31825	1005	117	286
TU01889	3577101	3576719	rev	NC_003272.1	nTSS_3577101r	PCC7120DELTA_RS31825	PCC7120DELTA_RS31825	TU01888=sodB	382	37	70
TU01890	3577128	3577482	fwd	NC_003272.1	gTSS_3577128f	asr2939	PCC7120DELTA_RS16460		354	26	122
TU01891	3578132	3577778	rev	NC_003272.1	aTSS_3578132r			TU01892=alr2940	354
TU01892	3577827	3579007	fwd	NC_003272.1	gTSS_3577827f	alr2940	PCC7120DELTA_RS16465	TU01891=NA,TU01893=all2941	1180	117	377
TU01893	3580469	3578670	rev	NC_003272.1	gTSS_3580469r	all2941	PCC7120DELTA_RS16470	TU01892=alr2940	1799	33	48
TU01894	3580552	3583653	fwd	NC_003272.1	aTSS_3580552f	alr2943-alr2944-pyrFE	PCC7120DELTA_RS16475-PCC7120DELTA_RS16480-PCC7120DELTA_RS16485	TU01895=NA	3101	146	45
TU01895	3582273	3582009	rev	NC_003272.1	aTSS_3582273r			TU01894=alr2943-alr2944-pyrFE	264
TU01896	3583836	3585010	fwd	NC_003272.1		alr2946	PCC7120DELTA_RS16490	TU01897=NA	1174	15	56
TU01897	3584668	3583962	rev	NC_003272.1	aTSS_3584668r			TU01896=alr2946	706
TU01898	3585345	3585962	fwd	NC_003272.1	gTSS_3585345f	alr2947	PCC7120DELTA_RS16495		617	38	148
TU01899	3585966	3589472	fwd	NC_003272.1	gTSS_3585966f	alr2948-alr2949	PCC7120DELTA_RS16500-PCC7120DELTA_RS16505	TU01900=pbp1-all2951-all2950	3506	203	88
TU01900	3594969	3588396	rev	NC_003272.1	nTSS_3594969r	pbp1-all2951-all2950	PCC7120DELTA_RS16520-PCC7120DELTA_RS16515-PCC7120DELTA_RS16510	TU01899=alr2948-alr2949,TU01901=NA	6573	144	1130
TU01901	3591312	3592129	fwd	NC_003272.1	aTSS_3591312f			TU01900=pbp1-all2951-all2950	817
TU01902	3595286	3595709	fwd	NC_003272.1	nTSS_3595286f	[folK]	[PCC7120DELTA_RS16525]		423
TU01903	3595895	3596494	fwd	NC_003272.1	gTSS_3595895f	alr2954	PCC7120DELTA_RS16530		599	44	7
TU01904	3597204	3596590	rev	NC_003272.1		all2955	PCC7120DELTA_RS16535		614	222	0
TU01905	3598983	3601337	fwd	NC_003272.1		alr2957-asr2958-asr2959	PCC7120DELTA_RS16545-PCC7120DELTA_RS16550-PCC7120DELTA_RS16555	TU01906=NA,TU01907=all2962-all2961-all2960	2354	49	112
TU01906	3600785	3599883	rev	NC_003272.1	aTSS_3600785r			TU01905=alr2957-asr2958-asr2959	902
TU01907	3603855	3600950	rev	NC_003272.1	nTSS_3603855r	all2962-all2961-all2960	PCC7120DELTA_RS16570-PCC7120DELTA_RS16565-PCC7120DELTA_RS16560	TU01905=alr2957-asr2958-asr2959	2905	557	356
TU01908	3604817	3603931	rev	NC_003272.1		all2963	PCC7120DELTA_RS16575		886	1	4
TU01909	3605019	3605837	fwd	NC_003272.1	nTSS_3605019f	PCC7120DELTA_RS16580	PCC7120DELTA_RS16580	TU01910=all2964	818	40	383
TU01910	3606863	3605047	rev	NC_003272.1	gTSS_3606863r	all2964	PCC7120DELTA_RS16585	TU01909=PCC7120DELTA_RS16580	1816	57	434
TU01911	3607611	3607025	rev	NC_003272.1	gTSS_3607611r	all2965	PCC7120DELTA_RS16590	TU01912=alr2966-alr2967	586	42	56
TU01912	3607228	3609369	fwd	NC_003272.1	aTSS_3607228f	alr2966-alr2967	PCC7120DELTA_RS16595-PCC7120DELTA_RS16600	TU01911=all2965	2141	626	97
TU01913	3609402	3611806	fwd	NC_003272.1	nTSS_3609402f	nifV2	PCC7120DELTA_RS16605	TU01914=all2969	2404	223	1051
TU01914	3612706	3610946	rev	NC_003272.1		all2969	PCC7120DELTA_RS16610	TU01913=nifV2	1760	33	66
TU01915	3614625	3612917	rev	NC_003272.1		[all2970]	[PCC7120DELTA_RS16615]	TU01916=NA	1708
TU01916	3613439	3613538	fwd	NC_003272.1	aTSS_3613439f			TU01915=[all2970]	99
TU01917	3615114	3614730	rev	NC_003272.1	gTSS_3615114r	all2971	PCC7120DELTA_RS16620		384	26	41
TU01918	3615327	3619278	fwd	NC_003272.1		alr2972-glk-alr2974-lepB2	PCC7120DELTA_RS16625-PCC7120DELTA_RS16630-PCC7120DELTA_RS16635-PCC7120DELTA_RS16640	TU01919=NA,TU01920=all2976-all2977	3951	53	676
TU01919	3616416	3615614	rev	NC_003272.1	aTSS_3616416r			TU01918=alr2972-glk-alr2974-lepB2	802
TU01920	3619806	3618654	rev	NC_003272.1	gTSS_3619806r	all2976-all2977	PCC7120DELTA_RS16645	TU01918=alr2972-glk-alr2974-lepB2,TU01921=NA	1152	447	172
TU01921	3619284	3619308	fwd	NC_003272.1				TU01920=all2976-all2977	24
TU01922	3620043	3619908	rev	NC_003272.1					135
TU01923	3620149	3621151	fwd	NC_003272.1	gTSS_3620149f	alr2979	PCC7120DELTA_RS16655	TU01924=NA	1002	24	16
TU01924	3620559	3620311	rev	NC_003272.1	aTSS_3620559r			TU01923=alr2979	248
TU01925	3624277	3621187	rev	NC_003272.1	aTSS_3624277r	pbp6	PCC7120DELTA_RS16665	TU01926=alr2980,TU01927=tyrS-pyrF	3090	669	499
TU01926	3621196	3621920	fwd	NC_003272.1	gTSS_3621196f	alr2980	PCC7120DELTA_RS16660	TU01925=pbp6	724	52	349
TU01927	3623484	3625743	fwd	NC_003272.1		tyrS-pyrF	PCC7120DELTA_RS16670-PCC7120DELTA_RS16675	TU01925=pbp6,TU01928=NA	2259	301	2
TU01928	3624501	3624328	rev	NC_003272.1	aTSS_3624501r			TU01927=tyrS-pyrF	173
TU01929	3625814	3626486	fwd	NC_003272.1		[alr2984]	[PCC7120DELTA_RS16680]		672
TU01930	3626524	3629922	fwd	NC_003272.1	gTSS_3626524f	asr2985-PCC7120DELTA_RS31035-alr2986	PCC7120DELTA_RS16685-PCC7120DELTA_RS31035-PCC7120DELTA_RS16690	TU01931=NA	3398	109	111
TU01931	3629633	3629048	rev	NC_003272.1				TU01930=asr2985-PCC7120DELTA_RS31035-alr2986	585
TU01932	3629986	3632132	fwd	NC_003272.1	gTSS_3629986f	alr2987-alr2988	PCC7120DELTA_RS16695-PCC7120DELTA_RS16700	TU01933=all2989	2146	51	584
TU01933	3632784	3631158	rev	NC_003272.1	aTSS_3632784r	all2989	PCC7120DELTA_RS16705	TU01932=alr2987-alr2988,TU01934=dnaK3-alr2991	1626	381	397
TU01934	3632671	3636392	fwd	NC_003272.1	gTSS_3632671f	dnaK3-alr2991	PCC7120DELTA_RS16710-PCC7120DELTA_RS16715	TU01933=all2989,TU01935=all2992	3721	152	308
TU01935	3636997	3635579	rev	NC_003272.1	gTSS_3636997r	all2992	PCC7120DELTA_RS16720	TU01934=dnaK3-alr2991	1418	25	524
TU01936	3637100	3638708	fwd	NC_003272.1	gTSS_3637100f	alr2993-asr2994	PCC7120DELTA_RS16725-PCC7120DELTA_RS16730	TU01937=lysA-cdaA-all2995	1608	56	770
TU01937	3641298	3637812	rev	NC_003272.1	gTSS_3641298r	lysA-cdaA-all2995	PCC7120DELTA_RS16745-PCC7120DELTA_RS16740-PCC7120DELTA_RS16735	TU01936=alr2993-asr2994,TU01938=NA,TU01939=rimI	3486	50	234
TU01938	3639174	3639507	fwd	NC_003272.1	aTSS_3639174f			TU01937=lysA-cdaA-all2995	333
TU01939	3641085	3641960	fwd	NC_003272.1		rimI	PCC7120DELTA_RS16750	TU01937=lysA-cdaA-all2995	875	256	71
TU01940	3642150	3644929	fwd	NC_003272.1	gTSS_3642150f	clpC	PCC7120DELTA_RS16755		2779	242	66
TU01941	3646906	3647290	fwd	NC_003272.1		alr3003	PCC7120DELTA_RS16775		384	50	17
TU01942	3647744	3648265	fwd	NC_003272.1	gTSS_3647744f	asr3005-[PCC7120DELTA_RS16790]	PCC7120DELTA_RS16785-[PCC7120DELTA_RS16790]	TU01943=all3007	521	28	275
TU01943	3649392	3647918	rev	NC_003272.1	gTSS_3649392r	all3007	PCC7120DELTA_RS16795	TU01942=asr3005-[PCC7120DELTA_RS16790]	1474	34	685
TU01944	3649845	3650308	fwd	NC_003272.1	gTSS_3649845f	alr3008	PCC7120DELTA_RS16800		463	50	51
TU01945	3650432	3651356	fwd	NC_003272.1	gTSS_3650432f	alr3009	PCC7120DELTA_RS16805	TU01946=all3010	924	27	100
TU01946	3653806	3651150	rev	NC_003272.1	iTSS_3653806r	all3010	PCC7120DELTA_RS16810	TU01945=alr3009	2656	380	435
TU01947	3654248	3656409	fwd	NC_003272.1	aTSS_3654248f	degT	PCC7120DELTA_RS16820	TU01948=all3013	2161	560	453
TU01948	3656974	3655280	rev	NC_003272.1	gTSS_3656974r	all3013	PCC7120DELTA_RS16825	TU01947=degT	1694	27	924
TU01949	3659280	3657077	rev	NC_003272.1		all3016-all3014	PCC7120DELTA_RS16840-PCC7120DELTA_RS16830	TU01950=alr3015-alr3017	2203	616	20
TU01950	3657626	3659965	fwd	NC_003272.1	gTSS_3657626f	alr3015-alr3017	PCC7120DELTA_RS16835-PCC7120DELTA_RS16845	TU01949=all3016-all3014	2339	30	26
TU01951	3659997	3661092	fwd	NC_003272.1	gTSS_3659997f	alr3018	PCC7120DELTA_RS16850		1095	114	298
TU01952	3665141	3663031	rev	NC_003272.1	gTSS_3665141r	all3023-all3022-[all3021]	PCC7120DELTA_RS16875-PCC7120DELTA_RS16870-[PCC7120DELTA_RS16865]		2110	105	926
TU01953	3666106	3668116	fwd	NC_003272.1		alr3026-alr3027	PCC7120DELTA_RS16890-PCC7120DELTA_RS16895	TU01954=NA,TU01955=all3029-all3028	2010	27	108
TU01954	3666856	3666209	rev	NC_003272.1	aTSS_3666856r			TU01953=alr3026-alr3027	647
TU01955	3669872	3667213	rev	NC_003272.1	gTSS_3669872r	all3029-all3028	PCC7120DELTA_RS16905-PCC7120DELTA_RS16900	TU01953=alr3026-alr3027	2659	52	966
TU01956	3673033	3671776	rev	NC_003272.1	gTSS_3673033r	all3032-[all3031]	PCC7120DELTA_RS16920-[PCC7120DELTA_RS16915]		1257	64	600
TU01957	3673179	3673446	fwd	NC_003272.1	aTSS_3673179f				267
TU01958	3675544	3674515	rev	NC_003272.1	nTSS_3675544r	all3034	PCC7120DELTA_RS16930		1029	344	56
TU01959	3677464	3677178	rev	NC_003272.1	nTSS_3677464r				286
TU01960	3677967	3677616	rev	NC_003272.1		[PCC7120DELTA_RS31830]	[PCC7120DELTA_RS31830]	TU01961=alr3037-alr3038	351
TU01961	3677792	3681030	fwd	NC_003272.1		alr3037-alr3038	PCC7120DELTA_RS16945-PCC7120DELTA_RS16950	TU01960=[PCC7120DELTA_RS31830],TU01962=NA	3238	225	741
TU01962	3678928	3678840	rev	NC_003272.1	aTSS_3678928r			TU01961=alr3037-alr3038	88
TU01963	3685781	3682336	rev	NC_003272.1	nTSS_3685781r	all3041	PCC7120DELTA_RS16965		3445	292	31
TU01964	3685975	3686463	fwd	NC_003272.1	gTSS_3685975f	asr3042-[asr3043]	PCC7120DELTA_RS16970-[PCC7120DELTA_RS16975]	TU01965=all3045-all3044	488	28	257
TU01965	3688875	3686141	rev	NC_003272.1		all3045-all3044	PCC7120DELTA_RS16985-PCC7120DELTA_RS16980	TU01964=asr3042-[asr3043],TU01966=NA	2734	155	490
TU01966	3686813	3687444	fwd	NC_003272.1	aTSS_3686813f			TU01965=all3045-all3044	631
TU01967	3692598	3689630	rev	NC_003272.1	nTSS_3692598r	PCC7120DELTA_RS17005-all3048-all3047	PCC7120DELTA_RS17005-PCC7120DELTA_RS17000-PCC7120DELTA_RS16995		2968	251	93
TU01968	3692672	3692822	fwd	NC_003272.1	nTSS_3692672f	pNC_3692672f	pNC_3692672f		150
TU01969	3692986	3694061	fwd	NC_003272.1		aroF3	PCC7120DELTA_RS17010	TU01970=all3051	1075	125	78
TU01970	3694661	3693636	rev	NC_003272.1	gTSS_3694661r	all3051	PCC7120DELTA_RS17015	TU01969=aroF3,TU01971=alr3052	1025	137	478
TU01971	3694305	3695377	fwd	NC_003272.1		alr3052	PCC7120DELTA_RS17020	TU01970=all3051	1072	268	22
TU01972	3699315	3695852	rev	NC_003272.1	gTSS_3699315r	all3054	PCC7120DELTA_RS17030	TU01973=NA	3463	72	275
TU01973	3697436	3697721	fwd	NC_003272.1	aTSS_3697436f			TU01972=all3054	285
TU01974	3699535	3700455	fwd	NC_003272.1	iTSS_3699535f	[mutL]	[PCC7120DELTA_RS17035]		920
TU01975	3701366	3702687	fwd	NC_003272.1	gTSS_3701366f	[hisD2]	[PCC7120DELTA_RS17040]		1321
TU01976	3703200	3724367	fwd	NC_003272.1	gTSS_3703200f	alr3057-alr3058-alr3059-alr3060-alr3061-alr3062-alr3063-alr3064-alr3065-alr3066-alr3067-alr3068-alr3069-alr3070-alr3071-alr3072-alr3073	PCC7120DELTA_RS17045-PCC7120DELTA_RS17050-PCC7120DELTA_RS17055-PCC7120DELTA_RS17060-PCC7120DELTA_RS17065-PCC7120DELTA_RS17070-PCC7120DELTA_RS17075-PCC7120DELTA_RS17080-PCC7120DELTA_RS17085-PCC7120DELTA_RS17090-PCC7120DELTA_RS17095-PCC7120DELTA_RS17100-PCC7120DELTA_RS17105-PCC7120DELTA_RS17110-PCC7120DELTA_RS17115-PCC7120DELTA_RS17120-PCC7120DELTA_RS17125	TU01977=NA,TU01978=NA	21167	178	2
TU01977	3714129	3713586	rev	NC_003272.1	aTSS_3714129r			TU01976=alr3057-alr3058-alr3059-alr3060-alr3061-alr3062-alr3063-alr3064-alr3065-alr3066-alr3067-alr3068-alr3069-alr3070-alr3071-alr3072-alr3073	543
TU01978	3720574	3720279	rev	NC_003272.1	aTSS_3720574r			TU01976=alr3057-alr3058-alr3059-alr3060-alr3061-alr3062-alr3063-alr3064-alr3065-alr3066-alr3067-alr3068-alr3069-alr3070-alr3071-alr3072-alr3073	295
TU01979	3724389	3725800	fwd	NC_003272.1	gTSS_3724389f	lpxD	PCC7120DELTA_RS17130	TU01980=PCC7120DELTA_RS17140-maf	1411	42	320
TU01980	3727139	3724773	rev	NC_003272.1	gTSS_3727139r	PCC7120DELTA_RS17140-maf	PCC7120DELTA_RS17140-PCC7120DELTA_RS17135	TU01979=lpxD	2366	200	837
TU01981	3727201	3728932	fwd	NC_003272.1	iTSS_3727201f	[alr3077]-alr3078	[PCC7120DELTA_RS17145]-PCC7120DELTA_RS17150		1731	704	23
TU01982	3729000	3729828	fwd	NC_003272.1	gTSS_3729000f	def2-asr3080	PCC7120DELTA_RS17155-PCC7120DELTA_RS17160		828	34	15
TU01983	3730004	3731473	fwd	NC_003272.1		asr3081-PCC7120DELTA_RS17165	PCC7120DELTA_RS31840-PCC7120DELTA_RS17165	TU01984=all3084-all3083	1469	11	840
TU01984	3733022	3730006	rev	NC_003272.1		all3084-all3083	PCC7120DELTA_RS17175-PCC7120DELTA_RS17170	TU01983=asr3081-PCC7120DELTA_RS17165	3016	57	705
TU01985	3733235	3734763	fwd	NC_003272.1	gTSS_3733235f	sfsA-alr3086	PCC7120DELTA_RS17180-PCC7120DELTA_RS17185	TU01986=NA,TU01987=all3087	1528	87	225
TU01986	3733903	3733334	rev	NC_003272.1				TU01985=sfsA-alr3086	569
TU01987	3736477	3734635	rev	NC_003272.1	aTSS_3736477r	all3087	PCC7120DELTA_RS17190	TU01985=sfsA-alr3086,TU01988=nifS2	1842	209	5
TU01988	3736193	3737676	fwd	NC_003272.1	gTSS_3736193f	nifS2	PCC7120DELTA_RS17195	TU01987=all3087	1483	192	128
TU01989	3737852	3739057	fwd	NC_003272.1	gTSS_3737852f	asr3089-alr3090	PCC7120DELTA_RS17200-PCC7120DELTA_RS17205		1205	28	42
TU01990	3739858	3739408	rev	NC_003272.1					450
TU01991	3740053	3739990	rev	NC_003272.1	nTSS_3740053r	Yfr2a	Yfr2a		63
TU01992	3740215	3740154	rev	NC_003272.1	nTSS_3740215r	Yfr2b	Yfr2b		61
TU01993	3740421	3740356	rev	NC_003272.1	nTSS_3740421r	Yfr2c	Yfr2c		65
TU01994	3740610	3744899	fwd	NC_003272.1	nTSS_3740610f	alr3092	PCC7120DELTA_RS17215	TU01995=NA,TU01996=purH	4289	224	193
TU01995	3741601	3740887	rev	NC_003272.1	aTSS_3741601r			TU01994=alr3092	714
TU01996	3746603	3744793	rev	NC_003272.1	gTSS_3746603r	purH	PCC7120DELTA_RS17220	TU01994=alr3092	1810	23	267
TU01997	3746989	3750165	fwd	NC_003272.1	gTSS_3746989f	arsM-alr3096-arsS	PCC7120DELTA_RS17225-PCC7120DELTA_RS17230-PCC7120DELTA_RS17235		3176	47	136
TU01998	3750803	3750271	rev	NC_003272.1	aTSS_3750803r			TU01999=asr3098	532
TU01999	3750569	3750830	fwd	NC_003272.1	gTSS_3750569f	asr3098	PCC7120DELTA_RS17240	TU01998=NA	261	43	12
[truncated: 2,040 more rows]

## Sheet: TU_nitrogen_regulation
Name	WT9.WT0	adj.P.Val_WT9_WT0	WT24.WT0	adj.P.Val_WT24_WT0	WT24.WT9	adj.P.Val_WT24_WT9	Gene	Locus	Antisense_unit
TU01826	9.30124	4.0851e-09	7.02594	2.26118e-08	-2.2753	9.07589e-05	alr2832-alr2833	PCC7120DELTA_RS15915-PCC7120DELTA_RS15920
TU01825	8.13844	1.1624e-11	5.77224	1.38743e-10	-2.3662	1.69488e-07	rfbF-lhgO-alr2827-alr2828-alr2829-rfbC-alr2831	PCC7120DELTA_RS15880-PCC7120DELTA_RS15885-PCC7120DELTA_RS15890-PCC7120DELTA_RS15895-PCC7120DELTA_RS15900-PCC7120DELTA_RS15905-PCC7120DELTA_RS15910
TU01301	7.27722	2.57985e-09	6.04001	9.10778e-09	-1.23721	0.000500402	asl2052	PCC7120DELTA_RS12065	TU01300=ggt
TU01827	7.19174	1.21635e-11	4.71196	3.01536e-10	-2.47979	8.8686e-08	hepC-hepA-alr2836-alr2837-alr2838-alr2839-alr2840-alr2841	PCC7120DELTA_RS15925-PCC7120DELTA_RS15930-PCC7120DELTA_RS15935-PCC7120DELTA_RS15940-PCC7120DELTA_RS15945-PCC7120DELTA_RS15950-PCC7120DELTA_RS15955-PCC7120DELTA_RS15960
TU01821	6.27706	6.35457e-08	5.29204	1.91905e-07	-0.985024	0
TU01822	6.27231	9.59246e-11	3.84139	3.04398e-09	-2.43093	1.95673e-07	alr2822-alr2823-alr2824	PCC7120DELTA_RS15865-PCC7120DELTA_RS15870-PCC7120DELTA_RS15875	TU01823=NA,TU01824=NA
TU03408	6.2256	3.52237e-09	4.75227	1.74053e-08	-1.47332	9.13454e-05	alr4984	PCC7120DELTA_RS26520	TU03409=susA
TU02503	6.17692	2.37123e-09	3.75613	4.244e-08	-2.42079	3.67942e-06	all3772	PCC7120DELTA_RS20570	TU02502=alr3771
TU02443	5.76601	1.43742e-09	3.60879	2.26118e-08	-2.15723	2.93448e-06	hepB-alr3699	PCC7120DELTA_RS20215-PCC7120DELTA_RS20220	TU02444=NA
TU00473	5.75216	1.8352e-08	4.03403	1.57881e-07	-1.71813	0.000116661	alr0744	PCC7120DELTA_RS05600
TU00917	5.53139	3.1066e-08	4.68222	8.16396e-08	-0.849173	0	[all1425]-all1424	[PCC7120DELTA_RS08950]-PCC7120DELTA_RS08945
TU03050	5.48475	2.36865e-08	4.5321	6.99789e-08	-0.952646	0	nblA	PCC7120DELTA_RS24235	TU03051=NA
TU01628	5.47422	5.94399e-09	6.41933	3.04398e-09	0.945106	0	alr2522-asr2523-alr2524	PCC7120DELTA_RS14445-PCC7120DELTA_RS14450-PCC7120DELTA_RS14455
TU00203	5.41782	1.43742e-09	7.24144	2.64165e-10	1.82362	5.4912e-06	hesF	PCC7120DELTA_RS03305	TU00204=prfB-asl0272-ybeY-all0270-trpG-all0268
TU03078	5.31936	5.76249e-07	4.59921	1.33878e-06	-0.720149	0	NsiR3	NsiR3
TU00037	5.2687	1.18398e-08	3.50373	1.53698e-07	-1.76497	3.94496e-05	all0059	PCC7120DELTA_RS02270	TU00036=alr0056-alr0058
TU01624	5.24423	4.0851e-09	5.04569	6.33213e-09	-0.198543	0	coxB2-coxA2-coxC2	PCC7120DELTA_RS14410-PCC7120DELTA_RS14415-PCC7120DELTA_RS14420	TU01623=NA,TU01625=NA
TU02896	5.14568	8.52651e-10	3.59379	9.10778e-09	-1.55189	6.24269e-06	nrrA	PCC7120DELTA_RS23245	TU02895=[alr4309]-alr4310-[alr4311]
TU01290	5.12351	8.52651e-10	2.90007	2.31493e-08	-2.22344	5.23043e-07	all2038-all2037	PCC7120DELTA_RS11995-PCC7120DELTA_RS11990
TU02147	5.1123	5.26769e-07	5.08838	5.34077e-07	-0.0239176	0			TU02146=all3305
TU01817	4.84974	7.50644e-09	3.39702	7.04501e-08	-1.45272	5.29656e-05	hetC	PCC7120DELTA_RS15845	TU01818=NA
TU01911	4.81942	7.54314e-05	5.7985	1.7826e-05	0.979086	0	all2965	PCC7120DELTA_RS16590	TU01912=alr2966-alr2967
TU01656	4.65043	4.91639e-09	2.96479	7.60175e-08	-1.68564	1.2737e-05	all2571	PCC7120DELTA_RS14670	TU01655=petR-petP
TU02536	4.6051	8.52651e-10	3.04431	9.10778e-09	-1.5608	2.52022e-06	dpsA	PCC7120DELTA_RS20755
TU02453	4.59244	4.0851e-09	3.56075	2.11124e-08	-1.03169	0.000164222	devB-devC-devA	PCC7120DELTA_RS20265-PCC7120DELTA_RS20270-PCC7120DELTA_RS20275
TU00909	4.56174	2.17381e-08	5.50138	8.11651e-09	0.939637	0	nifV1-nifZ-nifT-alr1410	PCC7120DELTA_RS08860-PCC7120DELTA_RS08865-PCC7120DELTA_RS08870-PCC7120DELTA_RS08875	TU00910=asl1412-all1411
TU03089	4.50991	2.42893e-07	3.59689	9.98299e-07	-0.913025	0			TU03088=pstS2-pstC2-pstA2-pstB2
TU03269	4.43219	9.1105e-07	4.50297	7.70407e-07	0.0707821	0			TU03268=pknC
TU00166	4.42674	1.25866e-07	3.69617	4.18937e-07	-0.73057	0	as_gltA	as_gltA	TU00167=gltA
TU03638	4.40198	2.74353e-06	3.41781	1.23136e-05	-0.984168	0			TU03636=asr5350-hglEF-hglG-hglD-hglC-hglA-hglB
TU02956	4.38272	1.54673e-06	4.17371	1.91175e-06	-0.209009	0
TU01443	4.32814	5.38703e-08	4.48672	4.19484e-08	0.158578	0	asl2299	PCC7120DELTA_RS13345	TU01442=alr2298
TU00901	4.30137	1.72112e-06	4.46502	1.25746e-06	0.163655	0	asl1394-all1395	PCC7120DELTA_RS08795	TU00899=alr1390-alr1392-asr1393
TU00092	4.25308	9.20863e-08	4.32625	7.40537e-08	0.0731694	0			TU00091=alr0130
TU01699	4.19405	1.00412e-05	2.58059	0.000204119	-1.61346	0.00700898	NsiR2	NsiR2
TU00237	4.13296	9.42654e-09	3.46981	2.76184e-08	-0.663154	0	all0313	PCC7120DELTA_RS03510	TU00238=NA
TU00286	4.05929	4.86077e-08	1.95422	4.88623e-06	-2.10506	1.28487e-05	all0432	PCC7120DELTA_RS04090
TU01725	4.05247	1.94943e-05	3.52528	4.18946e-05	-0.527199	0			TU01724=all2700
TU01076	4.04459	3.1066e-08	2.99162	2.26457e-07	-1.05298	0.00048557	alr1713-asr1714-alr1715	PCC7120DELTA_RS10370-PCC7120DELTA_RS10375-PCC7120DELTA_RS10380	TU01075=NA,TU01077=NA
TU01369	4.02558	0.000273161	5.35366	3.4294e-05	1.32808	0	all2128-all2127-all2126	PCC7120DELTA_RS12480-PCC7120DELTA_RS12475-PCC7120DELTA_RS12470	TU01370=NA
TU01622	4.02555	1.78642e-05	3.42214	4.48974e-05	-0.603418	0			TU01621=fdxB
TU02336	4.01434	1.1136e-07	3.59162	2.2781e-07	-0.422721	0	alr3554	PCC7120DELTA_RS19495	TU02337=all3556-ilvB
TU01696	3.94422	6.01139e-06	2.5039	0.000101822	-1.44032	0.00622615	alr2625	PCC7120DELTA_RS14920
TU04019	3.9157	2.25687e-05	4.7935	5.04762e-06	0.877799	0	asr8513	PCC7120DELTA_RS01395
TU02841	3.86102	1.00871e-07	2.58359	1.20935e-06	-1.27743	0.000328974	PCC7120DELTA_RS22895	PCC7120DELTA_RS22895	TU02840=argJ2
TU00848	3.84439	1.01513e-06	3.6983	1.18428e-06	-0.14609	0	[alr1337]	[PCC7120DELTA_RS08510]
TU02078	3.81001	5.35501e-08	2.08105	2.34397e-06	-1.72896	2.86319e-05	alr3195	PCC7120DELTA_RS17725	TU02079=asl3196,TU02080=[all3198]-all3197
TU00253	3.80077	5.35501e-08	3.99674	3.81794e-08	0.195966	0	all0349	PCC7120DELTA_RS03685
TU02297	3.79316	5.90997e-08	2.87477	3.66762e-07	-0.918392	0			TU02296=leuA
TU01075	3.78714	3.12218e-07	3.48213	5.17771e-07	-0.305012	0			TU01074=alr1712,TU01076=alr1713-asr1714-alr1715
TU01767	3.77977	1.14341e-08	3.22335	2.9514e-08	-0.556418	0	all2747	PCC7120DELTA_RS15515	TU01765=alr2745-alr2746,TU01768=NA
TU03570	3.76599	1.20196e-07	3.5983	1.58021e-07	-0.167687	0	all5247	PCC7120DELTA_RS27785
TU02125	3.74967	1.65903e-07	2.58781	1.61317e-06	-1.16186	0.00075749	asr3279	PCC7120DELTA_RS31865	TU02124=all3278
TU01093	3.71205	4.21266e-09	2.85748	2.26118e-08	-0.854566	0	asr1734	PCC7120DELTA_RS10475	TU01094=all1736
TU00289	3.69204	3.1066e-08	1.76062	3.17565e-06	-1.93142	8.11939e-06	all0438	PCC7120DELTA_RS04120
TU01408	3.64258	1.31588e-07	2.60209	1.10539e-06	-1.04049	0.00100255	alr2208	PCC7120DELTA_RS12890
TU00968	3.63663	1.51697e-07	2.72049	9.55925e-07	-0.916145	0	patD-[alr1551]	PCC7120DELTA_RS09550-[PCC7120DELTA_RS09555]	TU00967=all1549
TU02430	3.59375	1.6338e-08	1.79865	1.18428e-06	-1.7951	5.4912e-06	alr3676	PCC7120DELTA_RS20105	TU02429=all3675,TU02431=all3677
TU00785	3.56174	3.50433e-05	2.96108	9.98536e-05	-0.600664	0			TU00784=zam-ubiX-alr1242
TU01128	3.43598	6.41772e-08	1.90697	2.6049e-06	-1.52902	3.77886e-05	asl1778	PCC7120DELTA_RS10680
TU00398	3.42706	2.37123e-09	2.7442	9.62723e-09	-0.682868	0	alr0627	PCC7120DELTA_RS05050	TU00399=asl0628
TU00383	3.42448	1.11152e-06	2.23529	1.59427e-05	-1.18919	0.00212112	ntcB	PCC7120DELTA_RS04925
TU00610	3.42329	5.23398e-07	4.09413	1.56709e-07	0.670842	0	all0968	PCC7120DELTA_RS06700
TU01671	3.39091	3.1066e-08	2.87632	7.714e-08	-0.514593	0	alr2582-fecB1	PCC7120DELTA_RS14720-PCC7120DELTA_RS14725	TU01672=NA,TU01673=fecC1-fecD1-fecE1
TU01752	3.38048	6.35457e-08	5.23161	5.42219e-09	1.85113	1.26558e-05	alr2729-alr2730-coxB3-coxA3-coxC3	PCC7120DELTA_RS15425-PCC7120DELTA_RS15430-PCC7120DELTA_RS15435-PCC7120DELTA_RS15440-PCC7120DELTA_RS15450	TU01753=NA,TU01754=[asl2733],TU01755=NA
TU01819	3.37623	3.74469e-08	1.68331	3.02518e-06	-1.69292	1.2737e-05	hetP-patC	PCC7120DELTA_RS15850-PCC7120DELTA_RS31805	TU01820=NA
TU02949	3.36591	8.32732e-06	2.53379	4.68996e-05	-0.832117	0
TU00569	3.34144	2.42567e-08	3.95886	9.10778e-09	0.617412	0	asr0905	PCC7120DELTA_RS06385
TU03559	3.31415	1.1136e-07	3.67981	5.43874e-08	0.365659	0	alr5223	PCC7120DELTA_RS27665	TU03560=NA
TU00600	3.25865	8.03051e-07	1.86902	2.70123e-05	-1.38963	0.000490047	all0955	PCC7120DELTA_RS06640	TU00599=NA
TU03256	3.22859	4.86077e-08	2.22398	5.34077e-07	-1.00461	0.000244985	alr4800	PCC7120DELTA_RS25600	TU03257=rpsF-all4801
TU01496	3.16915	1.68846e-08	1.95533	3.50595e-07	-1.21382	2.40495e-05	ald	PCC7120DELTA_RS13610	TU01495=NA,TU01497=all2358-all2357-phnE2
TU00867	3.02071	9.66228e-05	1.96816	0.00115352	-1.05255	0.0470159			TU00866=acsF
TU01579	2.95133	5.94399e-09	1.18054	1.90477e-06	-1.77079	5.99954e-07	alr2463-alr2464	PCC7120DELTA_RS14140-PCC7120DELTA_RS14145	TU01580=NA
TU00685	2.93047	7.26699e-08	2.06573	6.7699e-07	-0.864739	0	all1087	PCC7120DELTA_RS07290	TU00684=alr1085-henR
TU02565	2.92787	4.54418e-06	3.07059	2.84537e-06	0.142713	0			TU02564=hoxR-alr3844,TU02566=psbE-psbF-psbL-psbJ
TU00923	2.92358	2.97018e-06	8.84313	3.04398e-09	5.91955	1.73133e-07	hesA-hesB-fdxH	PCC7120DELTA_RS08985-PCC7120DELTA_RS08980-PCC7120DELTA_RS08975
TU01439	2.91722	8.74543e-06	1.90679	0.000121276	-1.01043	0.0106125	[all2289]	[PCC7120DELTA_RS13295]
TU01621	2.91438	1.51697e-07	5.80141	3.04398e-09	2.88704	5.99954e-07	fdxB	PCC7120DELTA_RS14405	TU01622=NA
TU01475	2.90436	8.49952e-08	1.70169	2.3192e-06	-1.20267	7.42504e-05	patX	PCC7120DELTA_RS13500	TU01474=PCC7120DELTA_RS13495
TU00438	2.88225	1.38999e-05	6.18784	8.16396e-08	3.30559	2.02031e-05	hupS-PCC7120DELTA_RS05330	PCC7120DELTA_RS05335-PCC7120DELTA_RS05330
TU02497	2.84805	7.82888e-07	2.60218	1.25905e-06	-0.245865	0	NsiR8	NsiR8
TU02894	2.84618	3.1066e-08	1.96765	3.51251e-07	-0.878534	0	cfrA	PCC7120DELTA_RS23225
TU02921	2.82227	0.000195883	2.84639	0.000144923	0.0241208	0			TU02920=gltS
TU03956	2.82003	5.82104e-07	2.00927	4.66569e-06	-0.81076	0	alr7586-alr7587	PCC7120DELTA_RS00435-PCC7120DELTA_RS00440
TU03150	2.79184	3.08582e-06	2.44612	6.24107e-06	-0.345724	0			TU03149=alr4670
TU01444	2.76809	1.97328e-07	1.67293	4.56671e-06	-1.09516	0.000214462	patS	patS
TU00625	2.75472	3.1066e-08	1.2768	3.74679e-06	-1.47792	6.7983e-06	alr0990	PCC7120DELTA_RS06810
TU01836	2.72398	1.82698e-07	1.39765	1.21962e-05	-1.32632	5.59881e-05	all2868	PCC7120DELTA_RS16095	TU01834=alr2862-alr2863-alr2864-alr2865-alr2866-alr2867
TU01658	2.67331	2.90632e-05	1.09677	0.00593945	-1.57654	0.00172968	all2573	PCC7120DELTA_RS14680	TU01657=alr2572
TU03646	2.64711	1.82698e-07	1.37121	1.14408e-05	-1.2759	5.92628e-05	all5369	PCC7120DELTA_RS28375	TU03645=alr5367-alr5368
TU00799	2.63248	0.000800592	2.48264	0.000902333	-0.149845	0	[asl1262]	[PCC7120DELTA_RS08150]
TU02317	2.63078	0.000421854	1.76393	0.00364962	-0.86685	0	NsiR1.12	NsiR1.12	TU02316=NA
TU03634	2.62171	1.05501e-06	5.12287	1.56891e-08	2.50116	5.96132e-06	hgdB-hgdC-hgdA-all5344-all5343-all5342-hglT	PCC7120DELTA_RS28280-PCC7120DELTA_RS28275-PCC7120DELTA_RS28270-PCC7120DELTA_RS28265-PCC7120DELTA_RS28260-PCC7120DELTA_RS28255-PCC7120DELTA_RS28250	TU03635=NA
TU00827	2.5929	2.59273e-07	1.5547	6.1296e-06	-1.0382	0.0002476	asl1305	PCC7120DELTA_RS32905
TU00217	2.58553	0.000266012	2.94543	9.19036e-05	0.359904	0	all0285	PCC7120DELTA_RS03385
TU01409	2.56356	2.20812e-07	1.40666	9.42507e-06	-1.15691	0.000108739	alr2209	PCC7120DELTA_RS12895
TU03410	2.54476	1.11152e-06	2.62887	8.83096e-07	0.0841144	0	asr4987	PCC7120DELTA_RS26535
TU01620	2.52964	2.6541e-05	3.84084	1.51424e-06	1.3112	0.0032625	patB	PCC7120DELTA_RS14395
TU00808	2.5242	3.1066e-08	1.5282	7.27588e-07	-0.996009	0	alr1276	PCC7120DELTA_RS08215
TU03907	2.51955	1.32387e-05	2.11595	3.59151e-05	-0.4036	0	[alr7333]	[PCC7120DELTA_RS30025]
TU00629	2.47437	1.33848e-06	4.30844	3.81794e-08	1.83407	3.01712e-05	alr0996	PCC7120DELTA_RS06840	TU00630=all0997
TU03391	2.46956	1.30933e-06	2.30337	1.81524e-06	-0.166193	0	alr4965	PCC7120DELTA_RS26415	TU03392=all4966
TU02518	2.44453	1.1136e-07	1.82174	7.12895e-07	-0.622796	0	all3788	PCC7120DELTA_RS20655	TU02517=NA
TU03554	2.42526	1.5676e-06	2.39679	1.57496e-06	-0.0284651	0	all5221	PCC7120DELTA_RS27655	TU03555=NA
TU00744	2.39409	1.63773e-07	1.00699	4.04936e-05	-1.38711	2.03412e-05	rbrA	PCC7120DELTA_RS07730	TU00745=[all1175]
TU02143	2.3845	0.00116431	3.12934	0.000163779	0.744844	0	alr3301-alr3302-alr3303-[alr3304]	PCC7120DELTA_RS18250-PCC7120DELTA_RS18255-PCC7120DELTA_RS18260-[PCC7120DELTA_RS18265]	TU02144=NA,TU02145=NA
TU00343	2.37721	4.71735e-05	2.5593	2.41698e-05	0.182082	0			TU00342=cpcB-cpcA-cpcC-cpcD-cpcE-cpcF-cpcG1-cpcG2-cpcL-cpcG4
TU03211	2.37316	0.0022689	2.24265	0.0024045	-0.130506	0			TU03210=asl4748
TU01055	2.36792	3.464e-07	1.03563	6.53254e-05	-1.33229	4.07277e-05	sigC	PCC7120DELTA_RS10255
TU03192	2.36563	1.94928e-06	2.76914	6.92988e-07	0.403506	0	all4719	PCC7120DELTA_RS25220
TU02176	2.35995	4.94259e-06	1.629	4.92589e-05	-0.730952	0			TU02175=gshA-alr3352
TU02969	2.35143	2.17381e-08	0.718626	0	-1.6328	7.89368e-07	all4388	PCC7120DELTA_RS23615
TU01751	2.33572	2.73041e-06	1.61312	2.70141e-05	-0.722598	0	PCC7120DELTA_RS33040	PCC7120DELTA_RS33040
TU01837	2.32893	4.81683e-07	1.4194	1.01139e-05	-0.909531	0	[all2869]	[PCC7120DELTA_RS16100]
TU00361	2.3268	0.00143687	3.21331	0.000147505	0.886509	0	alr0566	PCC7120DELTA_RS04755	TU00362=[all0567]
TU00127	2.32641	1.06455e-07	3.24957	1.56891e-08	0.923156	0	flv3B-flv1B	PCC7120DELTA_RS02865-PCC7120DELTA_RS02860	TU00128=NA
TU02355	2.31852	7.46371e-05	1.96908	0.000171163	-0.349442	0			TU02354=all3580
TU03980	2.28623	1.69321e-05	1.03418	0.00221149	-1.25205	0.00166344	all7633-all7632-all7631-PCC7120DELTA_RS00640-all7629	PCC7120DELTA_RS00655-PCC7120DELTA_RS00650-PCC7120DELTA_RS00645-PCC7120DELTA_RS00640-PCC7120DELTA_RS00635	TU03981=[alr7628],TU03982=NA,TU03983=NA
TU03016	2.28107	4.12683e-07	1.56773	4.06605e-06	-0.713338	0	all4460	PCC7120DELTA_RS23955
TU01801	2.27419	0.00124851	2.66957	0.000360605	0.395381	0	alr2790-alr2791	PCC7120DELTA_RS15720-PCC7120DELTA_RS15725	TU01802=NA
TU00655	2.26979	0.000257632	1.75672	0.00100007	-0.51307	0	as_glpX	as_glpX	TU00654=glpX
TU02839	2.2639	1.76572e-06	0.780465	0	-1.48344	8.14104e-05	[all4233]	[PCC7120DELTA_RS22885]	TU02838=ilvA
TU02955	2.25195	3.74469e-08	1.32698	1.11619e-06	-0.924969	0	spsB	PCC7120DELTA_RS23555	TU02954=NA
TU00933	2.24346	8.80208e-05	2.66123	2.32872e-05	0.417772	0
TU00189	2.23041	1.07568e-06	0.321096	0	-1.90932	1.18499e-05	T1	T1
TU03796	2.23013	0.000468856	3.01286	5.37679e-05	0.782738	0
TU03959	2.18614	5.41814e-06	2.55887	1.67634e-06	0.372729	0	PCC7120DELTA_RS00490	PCC7120DELTA_RS00490
TU00922	2.17037	2.12854e-07	9.38664	2.6526e-11	7.21627	3.00746e-10	nifK-all1439-nifE-nifN-nifX-all1435-asl1434-nifW	PCC7120DELTA_RS09020-PCC7120DELTA_RS30855-PCC7120DELTA_RS09015-PCC7120DELTA_RS09010-PCC7120DELTA_RS09005-PCC7120DELTA_RS09000-PCC7120DELTA_RS08995-PCC7120DELTA_RS08990
TU00547	2.16809	0.000936766	1.62408	0.00400001	-0.544013	0			TU00545=ccmK2-ccmK1-ccmL-ccmM-ccmN-ccmO
TU00739	2.1543	6.22817e-06	1.29572	0.000151693	-0.858582	0	all1169-all1168	PCC7120DELTA_RS07705-PCC7120DELTA_RS07700
TU01274	2.14949	5.35501e-08	1.1096	3.42617e-06	-1.03989	2.07456e-05	all2006-PCC7120DELTA_RS11830-[cadA]	PCC7120DELTA_RS11835-PCC7120DELTA_RS11830-[PCC7120DELTA_RS11825]
TU00317	2.14818	3.21505e-07	1.22744	1.01811e-05	-0.920742	0	pipX-alr0486	PCC7120DELTA_RS04360-PCC7120DELTA_RS04365	TU00316=NA,TU00318=NA
TU01694	2.13762	0.000127423	2.51819	3.46881e-05	0.380575	0			TU01693=all2623-all2622-[PCC7120DELTA_RS30990]
TU00428	2.13255	0.000355336	2.58092	8.29801e-05	0.448373	0	[alr0668]	[PCC7120DELTA_RS05245]
TU03967	2.13017	2.98403e-07	1.00901	3.34323e-05	-1.12117	5.31524e-05	all7614	PCC7120DELTA_RS00560	TU03966=alr7612-alr7613
TU00407	2.12069	8.23991e-05	2.00117	9.65582e-05	-0.119514	0			TU00406=[alr0642],TU00408=exbB1-exbD1
TU01226	2.1072	7.59287e-08	1.03806	6.62986e-06	-1.06914	2.13619e-05	pNC_2307201f	pNC_2307201f
TU03590	2.10667	6.59544e-05	2.3083	2.94008e-05	0.201627	0	[alr5270]	[PCC7120DELTA_RS27890]	TU03591=NA
TU02366	2.10666	1.94928e-06	2.2004	1.34425e-06	0.0937444	0	asl3597	PCC7120DELTA_RS19715	TU02365=alr3596
TU01072	2.1046	4.77387e-06	1.6384	2.13529e-05	-0.466198	0	[hepP]	[PCC7120DELTA_RS10355]	TU01073=NA
TU03635	2.09822	0.000876507	2.00155	0.000918004	-0.0966707	0			TU03634=hgdB-hgdC-hgdA-all5344-all5343-all5342-hglT
TU00439	2.0759	9.64589e-06	4.25138	7.76604e-08	2.17548	2.24668e-05	asr0689-PCC7120DELTA_RS32875-alr0691	PCC7120DELTA_RS05340-PCC7120DELTA_RS32875-PCC7120DELTA_RS05350
TU00142	2.07059	2.92058e-06	1.80442	6.17367e-06	-0.266175	0	[all0192]	[PCC7120DELTA_RS02935]	TU00143=NA
TU03636	2.0677	3.03629e-07	5.43618	8.41623e-10	3.36848	8.59063e-08	asr5350-hglEF-hglG-hglD-hglC-hglA-hglB	PCC7120DELTA_RS28290-PCC7120DELTA_RS28295-PCC7120DELTA_RS28300-PCC7120DELTA_RS28305-PCC7120DELTA_RS28310-PCC7120DELTA_RS28315-PCC7120DELTA_RS28320	TU03637=NA,TU03638=NA
TU00544	2.05649	8.09638e-05	3.97729	9.55925e-07	1.9208	0.000282257			TU00543=cmpR-all0861
TU03957	2.03359	1.52291e-05	1.8395	2.56112e-05	-0.194082	0	all7597	PCC7120DELTA_RS00480
TU02970	2.03206	0.00012717	1.84379	0.000187013	-0.188275	0
TU01371	2.02659	7.3263e-05	2.47961	1.55198e-05	0.453021	0	alr2130	PCC7120DELTA_RS12490
TU03129	2.00324	0.00251503	2.07627	0.00157459	0.0730344	0
TU01868	1.98399	4.76512e-05	2.24365	1.7547e-05	0.259661	0	[all2910]	[PCC7120DELTA_RS16310]
TU03464	1.98204	9.91143e-07	1.16877	2.71069e-05	-0.813271	0	as_anacyp40	as_anacyp40	TU03465=anacyp40-thiL
TU00224	1.97357	3.464e-07	1.65828	9.98299e-07	-0.315294	0	all0298	PCC7120DELTA_RS03445	TU00223=anCrpA-alr0296-alr0297
TU03448	1.95795	1.22104e-05	1.73604	2.3205e-05	-0.221915	0	asl5041-PCC7120DELTA_RS31250	PCC7120DELTA_RS26790-PCC7120DELTA_RS31250
TU02017	1.95214	0.00190426	2.14345	0.000833681	0.191307	0			TU02016=alr3119
TU00740	1.952	2.33256e-06	1.54153	9.42507e-06	-0.410473	0	alr1170-alr1171	PCC7120DELTA_RS07710-PCC7120DELTA_RS07715	TU00741=all1172
TU01524	1.94596	7.82888e-07	1.10867	2.74159e-05	-0.837294	0	fraF	PCC7120DELTA_RS13795	TU01523=fraC-fraD-fraE
TU02402	1.94055	1.95505e-05	2.15427	8.28434e-06	0.213718	0			TU02399=ftsH2
TU00627	1.93424	6.22986e-06	2.53253	1.02763e-06	0.598287	0	alr0992	PCC7120DELTA_RS06820	TU00628=all0993
TU02034	1.9089	4.52488e-06	1.69186	8.42482e-06	-0.217039	0			TU02033=all3136
TU03276	1.90833	9.79204e-06	1.43427	5.50453e-05	-0.474062	0	alr4823	PCC7120DELTA_RS25725	TU03277=all4824
TU01250	1.90085	0.00793772	2.18014	0.00297368	0.279286	0			TU01248=alr1966-alr1967-alr1968
TU01418	1.89327	0.000208399	2.02943	0.000103448	0.136162	0
TU00710	1.86848	7.74473e-05	0.855953	0	-1.01253	0.00569767	alr1125	PCC7120DELTA_RS07480	TU00709=all1124-hcp1
TU03970	1.86694	4.03788e-06	1.74833	5.22317e-06	-0.118612	0	all7616	PCC7120DELTA_RS00570
TU02472	1.86662	2.55505e-06	1.52756	8.00721e-06	-0.339069	0	[prpA]	[PCC7120DELTA_RS20370]
TU01659	1.85806	0.000415604	2.19063	0.000112966	0.332573	0	alr2575	PCC7120DELTA_RS14690	TU01660=NA
TU00024	1.8377	7.1935e-05	1.74319	8.15073e-05	-0.0945152	0			TU00023=asr0043-alr0044-[alr0045]
TU01607	1.82538	0.000901074	2.16508	0.000243662	0.339694	0			TU01606=ispG-all2500-argC-wecB
TU00601	1.82507	3.23675e-07	1.68915	5.17771e-07	-0.135925	0	furC	PCC7120DELTA_RS06650	TU00602=NA,TU00603=[PCC7120DELTA_RS06655]
TU00513	1.82386	0.000229995	2.01183	9.65582e-05	0.187971	0	[alr0816]	[PCC7120DELTA_RS05945]
TU01672	1.8104	0.000608799	2.29835	0.000103448	0.487954	0			TU01671=alr2582-fecB1
TU00297	1.80476	2.20464e-06	0.517122	0	-1.28764	5.65019e-05	alr0451-alr0452	PCC7120DELTA_RS04185-PCC7120DELTA_RS04190
TU01772	1.79919	5.11578e-07	1.12913	8.88836e-06	-0.670058	0	PCC7120DELTA_RS15530	PCC7120DELTA_RS15530	TU01771=alr2749
TU00333	1.79701	0.000385724	1.70281	0.000429179	-0.094207	0			TU00332=thyX
TU03891	1.79311	0.00135136	2.84437	5.71283e-05	1.05126	0.0308634	all7317	PCC7120DELTA_RS29945	TU03890=NA
TU01272	1.7905	1.03553e-06	0.695447	0	-1.09505	7.15727e-05	all2002	PCC7120DELTA_RS11815	TU01271=alr2001
TU01626	1.79033	7.46662e-06	3.68955	6.53548e-08	1.89921	1.85274e-05	[alr2517]-alr2518-alr2520	PCC7120DELTA_RS14425-PCC7120DELTA_RS14430-PCC7120DELTA_RS14435	TU01627=cysK
TU00918	1.77451	0.000453076	4.42981	1.01805e-06	2.6553	8.42645e-05
TU01644	1.77342	1.37228e-05	1.23216	0.000125354	-0.541255	0	alr2554	PCC7120DELTA_RS14590	TU01645=NA,TU01646=asl2557-all2556
TU00831	1.76522	3.51481e-06	0.542112	0	-1.22311	0.000107142	asr1314	PCC7120DELTA_RS08400
TU01623	1.75644	0.000285745	1.66663	0.00031449	-0.0898064	0			TU01624=coxB2-coxA2-coxC2
TU00966	1.7531	3.49015e-06	1.33433	1.79935e-05	-0.418766	0	all1547	PCC7120DELTA_RS09535	TU00965=alr1546-alr1548
TU01675	1.75286	3.92358e-05	1.69514	4.12127e-05	-0.0577216	0	alr2591-alr2592-alr2593	PCC7120DELTA_RS14765-PCC7120DELTA_RS14770-PCC7120DELTA_RS14775	TU01676=NA
TU00608	1.75277	1.67297e-05	0.965273	0	-0.787494	0	all0966	PCC7120DELTA_RS06690	TU00606=alr0963-alr0964-alr0965
TU03306	1.75199	0.000259648	1.88072	0.000128876	0.128735	0			TU03304=all4857-asl4856-all4855
TU03542	1.73836	6.53139e-05	1.29406	0.000348968	-0.444308	0	alr5188	PCC7120DELTA_RS27490
TU01660	1.73456	0.00180218	2.24698	0.000280116	0.512424	0			TU01659=alr2575
TU01502	1.73433	0.000872291	1.17424	0.00647779	-0.560093	0	[PCC7120DELTA_RS13650]	[PCC7120DELTA_RS13650]
TU02004	1.72502	0.00306561	1.60167	0.00363778	-0.123351	0			TU02003=proB
TU01108	1.71767	0.000132725	2.71054	5.26165e-06	0.992866	0	[alr1752]	[PCC7120DELTA_RS10555]
TU00807	1.71595	7.34073e-07	1.61678	1.01805e-06	-0.0991667	0
TU00423	1.71519	0.00101028	0.799691	0	-0.915496	0	[asl0662]	[PCC7120DELTA_RS05220]
TU00010	1.70052	0.000910221	2.07131	0.000208217	0.370793	0			TU00009=apcE
TU02645	1.69279	0.0116809	3.43282	0.000144874	1.74004	0.0147347			TU02644=all3941-all3940-all3939
TU02592	1.68838	1.04004e-05	0.313019	0	-1.37536	0.000108739	alr3890	PCC7120DELTA_RS21150	TU02593=all3891
TU01928	1.68029	0.000704493	1.30085	0.00255394	-0.37944	0			TU01927=tyrS-pyrF
TU02802	1.67508	1.05304e-06	0.285803	0	-1.38927	1.29246e-05	all4160	PCC7120DELTA_RS22525	TU02803=queE
TU02431	1.67288	1.4846e-06	1.04861	2.93019e-05	-0.624268	0	all3677	PCC7120DELTA_RS20110	TU02430=alr3676,TU02432=[PCC7120DELTA_RS33100]
TU02235	1.67258	0.000124996	0.684259	0	-0.988319	0	all3433	PCC7120DELTA_RS18890
TU00312	1.67192	1.24653e-06	0.813742	0	-0.858178	0	all0481	PCC7120DELTA_RS04340	TU00311=alr0480
TU02545	1.66868	1.25913e-06	1.71365	1.03069e-06	0.0449674	0	alr3816-alr3817	PCC7120DELTA_RS20795-PCC7120DELTA_RS20800	TU02546=NA
TU01998	1.66299	0.000104472	1.63587	9.30953e-05	-0.0271153	0			TU01999=asr3098
TU01840	1.66143	1.11152e-06	0.9326	0	-0.728827	0	all2874	PCC7120DELTA_RS16125	TU01839=alr2872-alr2873
TU01143	1.65648	1.34314e-05	1.41638	3.25821e-05	-0.240101	0	PCC7120DELTA_RS10770	PCC7120DELTA_RS10770
TU00171	1.64301	2.52974e-05	1.6786	1.86322e-05	0.0355911	0	[alr0230]	[PCC7120DELTA_RS03125]
TU02346	1.63954	3.80916e-06	2.68266	1.49155e-07	1.04312	0.000188859	PCC7120DELTA_RS19575	PCC7120DELTA_RS19575
TU02650	1.63745	0.0265467	2.86694	0.00113023	1.22949	0
TU01482	1.63379	3.69697e-07	0.522	0	-1.11179	1.5521e-05	hetR	PCC7120DELTA_RS13530	TU01481=NA,TU01483=all2341-all2340
TU02182	1.63196	1.34633e-05	1.25612	6.4798e-05	-0.375838	0	all3359	PCC7120DELTA_RS18535	TU02180=alr3356-alr3357-alr3358
TU01984	1.61682	2.25114e-06	0.992335	0	-0.624486	0	all3084-all3083	PCC7120DELTA_RS17175-PCC7120DELTA_RS17170	TU01983=asr3081-PCC7120DELTA_RS17165
TU00907	1.61269	0.000192614	5.48521	5.64822e-08	3.87252	2.65894e-06	nifP-asr1405	PCC7120DELTA_RS08845-PCC7120DELTA_RS08850	TU00908=NA
TU03958	1.6121	4.12455e-06	1.67615	2.67728e-06	0.0640446	0	all7598	PCC7120DELTA_RS00485
TU00777	1.61065	0.000245984	1.43841	0.000397089	-0.172238	0	asr1234	PCC7120DELTA_RS08020	TU00778=all1235
TU02188	1.60981	2.28231e-05	1.94542	5.5699e-06	0.335608	0	asr3368	PCC7120DELTA_RS18575	TU02187=all3367
TU00385	1.60043	0.000562702	1.77034	0.000235817	0.169906	0			TU00384=all0604-all0603
TU01275	1.58945	0.000321091	1.82746	0.000102772	0.238006	0			TU01276=all2008
TU03913	1.58543	0.000991841	2.18515	0.000101176	0.599724	0	[alr7341]	[PCC7120DELTA_RS33230]
TU01084	1.58474	3.10936e-05	1.14934	0.000214363	-0.4354	0	[all1724]	[PCC7120DELTA_RS10425]
TU00399	1.57498	6.48489e-06	1.36916	1.41595e-05	-0.205822	0	asl0628	PCC7120DELTA_RS05055	TU00398=alr0627
TU00940	1.57436	0.000212547	1.10901	0.00149343	-0.46535	0	asr1486	PCC7120DELTA_RS09220
TU01487	1.57074	0.000902556	1.31871	0.00204104	-0.25203	0	[alr2345]	[PCC7120DELTA_RS13560]	TU01485=all2344-all2343
TU00764	1.56461	0.00247004	1.33065	0.00469278	-0.233962	0	pNC_1436694f	pNC_1436694f
TU02585	1.55972	4.27449e-05	1.1393	0.000269243	-0.420418	0	alr3874	PCC7120DELTA_RS21075	TU02584=all3873-all3872,TU02586=cbiT-all3875
TU02747	1.55533	7.0961e-06	1.65126	4.2021e-06	0.0959316	0
TU01526	1.55486	2.03585e-05	0.975929	0	-0.578934	0	alr2398	PCC7120DELTA_RS13805	TU01525=all2396,TU01527=asl2403-all2402-asl2401-asl2400-all2399
TU02238	1.55404	0.00112707	1.63613	0.000640491	0.0820939	0	[alr3437]	[PCC7120DELTA_RS18910]	TU02239=NA
TU03604	1.55317	0.000290861	2.153	2.77703e-05	0.599833	0	all5281	PCC7120DELTA_RS27950
TU01768	1.54895	0.0015635	3.55388	5.89322e-06	2.00493	0.000638522			TU01767=all2747
TU00029	1.54431	0.0114936	2.23387	0.00117667	0.68956	0	all0050-[all0049]	PCC7120DELTA_RS02230-[PCC7120DELTA_RS02225]	TU00030=NA
TU02603	1.53831	0.00489392	1.74341	0.00188807	0.205109	0			TU02602=all3899-all3898
TU00805	1.53482	6.14641e-07	0.578275	0	-0.956541	0	glgP	PCC7120DELTA_RS08200	TU00804=pip-alr1271,TU00806=NA
TU00847	1.53375	4.78985e-06	2.06784	6.49059e-07	0.534092	0	alr1336	PCC7120DELTA_RS08505
TU00599	1.53033	0.000140573	2.02644	1.76999e-05	0.496113	0			TU00600=all0955
TU03968	1.52386	0.000687103	1.81316	0.000179857	0.289297	0			TU03969=sigB
TU01818	1.52095	0.00433538	2.12059	0.000464057	0.599635	0			TU01817=hetC
TU02974	1.51778	1.03553e-06	0.402781	0	-1.115	2.40495e-05	ntcA-[alr4393]	PCC7120DELTA_RS23635-[PCC7120DELTA_RS23640]	TU02975=NA
TU01057	1.51653	5.01927e-06	1.22368	1.78735e-05	-0.29285	0	[all1696]	[PCC7120DELTA_RS10280]	TU01058=NA,TU01059=NA,TU01060=NA,TU01061=NA
TU02656	1.5145	6.50376e-07	0.538217	0	-0.976278	0	devH	PCC7120DELTA_RS21470	TU02654=PCC7120DELTA_RS21465,TU02657=pacR
TU03963	1.51114	6.27359e-06	1.52252	5.23622e-06	0.011383	0	all7607-all7606-all7605	PCC7120DELTA_RS00525-PCC7120DELTA_RS00520-PCC7120DELTA_RS00515	TU03962=alr7604
TU03461	1.50617	0.00167375	2.48467	5.53036e-05	0.978501	0			TU03460=alr5053
TU00139	1.49757	6.02432e-05	1.42681	6.72188e-05	-0.0707588	0			TU00140=alr0190-alr0191
TU01074	1.49493	1.01169e-05	0.799294	0	-0.695639	0	alr1712	PCC7120DELTA_RS10360	TU01075=NA
TU02102	1.49224	3.91351e-06	0.95771	0	-0.53453	0	fecD2-fecE2	PCC7120DELTA_RS17970-PCC7120DELTA_RS17975
TU01158	1.49076	4.20488e-06	0.771438	0	-0.719322	0	all1814-all1813-all1812	PCC7120DELTA_RS10850-PCC7120DELTA_RS10845-PCC7120DELTA_RS10840	TU01157=NA,TU01159=NA
TU01669	1.49033	9.24646e-06	1.40252	1.1676e-05	-0.0878112	0			TU01668=alr2581
TU01322	1.47722	1.05501e-06	0.24113	0	-1.23609	1.2737e-05	alr2076	PCC7120DELTA_RS12195	TU01323=all2077
TU01570	1.47417	0.0056167	1.95098	0.000867058	0.476812	0			TU01569=tatC
TU00222	1.46611	0.00100974	1.49102	0.000709407	0.0249086	0			TU00221=all0293-all0292-all0291
TU03971	1.46425	2.74353e-06	0.939512	0	-0.524737	0	all7619-all7618-all7617	PCC7120DELTA_RS00585-PCC7120DELTA_RS00580-PCC7120DELTA_RS00575	TU03972=NA,TU03973=NA
TU01088	1.46086	0.00304748	2.16608	0.000214226	0.705228	0			TU01087=all1729
TU00523	1.46038	2.55561e-06	0.316918	0	-1.14347	3.76099e-05	alr0834	PCC7120DELTA_RS06035
TU01141	1.45721	0.000259738	0.248455	0	-1.20875	0.00158986	[alr1793]	[PCC7120DELTA_RS10750]
TU03056	1.45663	0.000238556	2.38673	7.37676e-06	0.930102	0
TU00858	1.449	0.00216345	1.38023	0.00220989	-0.0687744	0			TU00857=alr1346
TU00424	1.44671	2.95525e-05	0.812986	0	-0.633722	0	[alr0663]	[PCC7120DELTA_RS05225]	TU00425=NA
TU02556	1.44076	0.000421854	1.16155	0.00126099	-0.279207	0			TU02555=rimP-nusA
TU01346	1.43476	0.0195038	2.79622	0.000379707	1.36146	0.0335273			TU01345=[all2097]
TU00200	1.43217	0.00291098	1.32646	0.00347111	-0.105711	0			TU00199=all0263-all0262
TU01807	1.43196	1.35493e-06	0.95458	0	-0.477378	0	glgP2	PCC7120DELTA_RS15795
TU02230	1.4291	0.014839	1.44809	0.0112007	0.0189828	0			TU02229=alr3423-alr3424-alr3425-alr3426
TU03969	1.42625	3.31695e-05	1.12454	0.000132518	-0.301707	0	sigB	PCC7120DELTA_RS00565	TU03968=NA
TU00393	1.42489	0.00187569	1.90099	0.000243662	0.476106	0			TU00392=alr0616-cpcS-alr0618
TU01850	1.42188	0.000121888	1.68849	3.16867e-05	0.266605	0			TU01849=kaiA-kaiB-kaiC
TU01087	1.41529	3.1217e-05	1.83815	4.76856e-06	0.422855	0	all1729	PCC7120DELTA_RS10450	TU01086=alr1728,TU01088=NA
TU03112	1.41506	7.18744e-05	5.18485	1.56891e-08	3.76979	4.47392e-07	alr4619	PCC7120DELTA_RS24730	TU03113=all4620
TU03594	1.41425	0.00400695	2.17476	0.000229954	0.760508	0	allrt46	PCC7120DELTA_RS27905	TU03595=all5274-all5273
TU01978	1.41399	0.0164724	1.67189	0.00570605	0.257901	0			TU01976=alr3057-alr3058-alr3059-alr3060-alr3061-alr3062-alr3063-alr3064-alr3065-alr3066-alr3067-alr3068-alr3069-alr3070-alr3071-alr3072-alr3073
TU01040	1.41072	0.00295094	2.60933	4.91409e-05	1.1986	0.0106496	[all1672]	[PCC7120DELTA_RS10160]
TU02248	1.40945	0.000471728	1.8032	7.72706e-05	0.393754	0	all3446	PCC7120DELTA_RS18955	TU02247=holA-alr3445
TU02996	1.40849	3.24444e-05	1.65657	9.42215e-06	0.248077	0	all4423	PCC7120DELTA_RS23780	TU02997=NA
TU01591	1.40048	1.25913e-06	0.689429	0	-0.711055	0	alr2478-alr2479	PCC7120DELTA_RS14215-PCC7120DELTA_RS14220	TU01590=all2477,TU01592=blaOXA
TU00542	1.39904	0.0020745	0.310244	0	-1.0888	0.012094			TU00540=gyrA2-lnt-all0858
TU01035	1.39609	0.00295094	1.12695	0.00734974	-0.269145	0			TU01034=alr1665-dacB
TU00571	1.39487	5.11578e-07	0.59667	0	-0.798202	0	all0919-PCC7120DELTA_RS06450-all0917-all0916-all0915-all0914-PCC7120DELTA_RS32560	PCC7120DELTA_RS06455-PCC7120DELTA_RS06450-PCC7120DELTA_RS06445-PCC7120DELTA_RS06440-PCC7120DELTA_RS06435-PCC7120DELTA_RS06430-PCC7120DELTA_RS32560
TU00568	1.39461	0.0181754	1.92754	0.00272046	0.532932	0	[all0903]	[PCC7120DELTA_RS06375]
TU02211	1.39398	0.000877745	1.08963	0.00297933	-0.30435	0			TU02210=all3398
TU01764	1.39251	1.9337e-06	0.888283	0	-0.50423	0	alr2743-alr2744	PCC7120DELTA_RS15495-PCC7120DELTA_RS15500
TU01191	1.39178	5.41782e-05	-0.178493	0	-1.57027	6.46604e-05	all1871	PCC7120DELTA_RS11145	TU01190=rexT-alr1868-alr1869-alr1870
TU01348	1.38969	1.27192e-05	0.993624	0	-0.396061	0	all2099	PCC7120DELTA_RS12335
TU00896	1.38535	0.00354035	2.1382	0.000195129	0.752849	0
TU02997	1.38327	0.00571814	2.28074	0.000226231	0.897475	0			TU02996=all4423
TU03350	1.37952	0.00881622	1.70742	0.0021685	0.327906	0
TU03400	1.37884	3.47811e-06	0.14067	0	-1.23817	2.24668e-05	alr4973-alr4974-alr4975	PCC7120DELTA_RS26450-PCC7120DELTA_RS26455-PCC7120DELTA_RS26460
TU00700	1.37768	1.45625e-06	-0.169638	0	-1.54732	3.33746e-06	alr1112	PCC7120DELTA_RS07415	TU00701=NA,TU00702=NA
TU02401	1.37731	0.0141764	1.41338	0.0100383	0.0360667	0			TU02399=ftsH2
TU02228	1.37532	0.0362939	2.3203	0.00221055	0.944983	0
TU02050	1.36989	0.0182645	1.68627	0.00521917	0.316388	0
TU00589	1.36789	0.00257407	2.07377	0.000149316	0.705886	0			TU00590=psbX
TU00081	1.36723	1.4544e-05	0.754204	0	-0.613026	0	hepN	PCC7120DELTA_RS02545	TU00082=all0122-secD-secF-all0119-all0118
TU02557	1.3635	0.0116008	1.90178	0.00149475	0.538279	0			TU02555=rimP-nusA
TU02306	1.3588	0.000265976	1.17908	0.00051385	-0.179714	0	alr3533	PCC7120DELTA_RS19390
TU01095	1.3571	5.11578e-07	0.431121	0	-0.925975	0	all1738-all1737	PCC7120DELTA_RS10490-PCC7120DELTA_RS10485
TU03066	1.35709	0.000666275	1.43332	0.000370991	0.0762289	0			TU03065=alr4542-alr4543
TU03286	1.35668	0.000740832	0.781375	0	-0.5753	0			TU03287=all4835-all4834
TU02278	1.3527	0.0288169	2.30898	0.00150272	0.956276	0
TU03380	1.35155	0.00731303	1.51618	0.00308583	0.164627	0	[all4950]	[PCC7120DELTA_RS26340]	TU03381=asr4951-alr4952-alr4953
TU02234	1.35145	5.33664e-05	0.329282	0	-1.02217	0.000683899	[all3432]	[PCC7120DELTA_RS18885]
TU02948	1.35032	2.47078e-05	0.57621	0	-0.774106	0	all4371	PCC7120DELTA_RS23535	TU02947=alr4370
TU02133	1.34949	1.34314e-05	1.80409	1.69147e-06	0.454601	0	nrtB2	PCC7120DELTA_RS18185	TU02134=[all3288]
TU01215	1.34696	0.00472367	0.66798	0	-0.67898	0			TU01214=alr1905-alr1906
TU00025	1.34655	2.24279e-05	0.803206	0	-0.543347	0	asl0046	PCC7120DELTA_RS02210
TU01038	1.34633	4.88414e-06	1.1255	1.33952e-05	-0.220836	0	alr1668-alr1669	PCC7120DELTA_RS10145-PCC7120DELTA_RS10150	TU01039=all1670
TU02254	1.34612	0.00879369	1.24827	0.0101981	-0.0978496	0			TU02252=alr3451-alr3452-alr3453-alr3454
TU02319	1.34318	0	1.64643	0.0314288	0.30325	0	NsiR1.9	NsiR1.12
TU00233	1.33441	0.0124886	1.95336	0.00122589	0.618956	0			TU00232=metH
TU03561	1.33362	0.000305168	1.40029	0.000176686	0.0666667	0	[alr5224]	[PCC7120DELTA_RS27670]
TU01754	1.32985	0.000691939	0.540681	0	-0.789174	0	[asl2733]	[PCC7120DELTA_RS15445]	TU01752=alr2729-alr2730-coxB3-coxA3-coxC3
TU02659	1.32935	0.000436023	1.48036	0.000172929	0.15101	0			TU02660=alr3955
TU00101	1.32482	3.22055e-05	1.30693	3.03692e-05	-0.0178846	0	alr0145	PCC7120DELTA_RS02685	TU00102=rplU-rpmA
TU02184	1.31894	0.00805402	1.21153	0.00984926	-0.107413	0			TU02183=alr3361-alr3362-alr3363
TU03899	1.31798	5.33664e-05	1.05066	0.000190205	-0.267317	0	all7324	PCC7120DELTA_RS29985	TU03898=PCC7120DELTA_RS30640
TU02931	1.31736	0.000110123	1.11978	0.000249674	-0.197582	0			TU02930=alr4354
TU02249	1.31668	0.00136645	2.21414	3.92924e-05	0.897462	0	all3447	PCC7120DELTA_RS18960
TU03978	1.30663	4.46205e-05	1.14673	8.74385e-05	-0.159903	0	all7627-all7626-PCC7120DELTA_RS31470-all7625-all7624	PCC7120DELTA_RS00625-PCC7120DELTA_RS00620-PCC7120DELTA_RS31470-PCC7120DELTA_RS00615-PCC7120DELTA_RS00610
TU03052	1.3057	0.000235673	1.97285	1.24221e-05	0.667151	0
TU02554	1.30522	0.00173211	2.04279	8.04775e-05	0.737572	0			TU02553=[alr3827],TU02555=rimP-nusA
TU03989	1.3048	0.00870054	1.75273	0.00131807	0.447927	0
TU03630	1.30346	1.83828e-05	1.13398	3.98964e-05	-0.169486	0	cpdA	PCC7120DELTA_RS28235	TU03631=cpcT2
TU00596	1.2904	0.00121023	1.24415	0.00117667	-0.0462492	0			TU00595=coxB1-coxA1-coxC1
TU02738	1.28953	0.0312166	2.0899	0.0022556	0.800369	0			TU02736=ftrC-alr4066-alr4067-lptB-alr4069
TU03868	1.28709	0.000292096	1.79083	2.73809e-05	0.503739	0			TU03867=[alr7298]
TU03037	1.28592	0.000338436	1.05123	0.000935127	-0.234689	0	[all4497]	[PCC7120DELTA_RS24135]
TU03198	1.28514	0.00721397	6.52397	2.25838e-07	5.23883	4.10216e-06	all4729	PCC7120DELTA_RS25265
TU02039	1.28414	0.00318269	1.9735	0.000178701	0.68936	0	PCC7120DELTA_RS31050	PCC7120DELTA_RS31050
TU00397	1.28229	0.000859027	1.30045	0.000621408	0.0181676	0			TU00396=cax-all0625-glcE-all0623
TU01216	1.28021	0.000259099	1.49293	7.61191e-05	0.212725	0	asr1907	PCC7120DELTA_RS32410	TU01217=all1908
TU02157	1.27966	4.69035e-05	0.559057	0	-0.720606	0			TU02156=all3328
TU01761	1.27597	0.00146826	2.47355	1.66038e-05	1.19759	0.00361914	all2740	PCC7120DELTA_RS15480	TU01758=phnD3-alr2739
TU03283	1.27158	0.00652192	1.54937	0.00171042	0.277794	0			TU03282=alr4831
TU00956	1.26992	0.00418199	2.57587	4.03016e-05	1.30595	0.00570856	[PCC7120DELTA_RS09460]	[PCC7120DELTA_RS09460]
TU01770	1.26667	0.00475969	1.35453	0.00254188	0.0878523	0			TU01769=[all2748]
TU03639	1.26591	9.36096e-05	4.27039	3.09479e-08	3.00447	1.24597e-06	hetN	PCC7120DELTA_RS28325	TU03640=[hetI]
TU01029	1.26353	0.00373003	1.18101	0.00422473	-0.0825271	0			TU01028=alr1654-alr1655
TU01663	1.26301	0.0158943	1.56278	0.00426716	0.299766	0
TU02474	1.26019	0.0173695	1.83429	0.00191821	0.574107	0			TU02473=pknE
TU02405	1.25864	0.00127432	1.47619	0.000369496	0.217552	0			TU02404=alr3644-PCC7120DELTA_RS19950-alr3645
TU03568	1.25433	3.24747e-05	1.15044	4.94404e-05	-0.103888	0	alr5242-alr5243	PCC7120DELTA_RS27760-PCC7120DELTA_RS27765
TU01990	1.25427	0.0012945	1.94657	6.30295e-05	0.692292	0
TU03804	1.25002	0.00256777	1.47561	0.000720241	0.225594	0
TU03885	1.24898	0.0193805	1.42801	0.00825884	0.179036	0	alr7311-alr7312	PCC7120DELTA_RS29915-PCC7120DELTA_RS29920	TU03886=NA,TU03887=all7313
TU00512	1.24785	8.54066e-06	-0.499386	0	-1.74724	4.10216e-06	PCC7120DELTA_RS05940-hglK	PCC7120DELTA_RS05940-PCC7120DELTA_RS05935	TU00511=alr0810-alr0811-alr0812
TU01478	1.24772	0.00295094	1.04946	0.00593007	-0.198256	0			TU01477=all2334
TU02855	1.24696	3.31547e-05	-0.0110167	0	-1.25798	8.446e-05	asl4253	PCC7120DELTA_RS22980
TU00948	1.24689	0.00247593	7.84802	1.74053e-08	6.60113	2.31263e-07	PCC7120DELTA_RS31640-nifB-[PCC7120DELTA_RS09375]	PCC7120DELTA_RS31640-PCC7120DELTA_RS09380-[PCC7120DELTA_RS09375]
TU02150	1.24526	0.0184741	1.39825	0.00856057	0.152986	0			TU02149=alr3307-asr3308
TU00563	1.24281	0.00127797	1.4209	0.000437703	0.178089	0
TU02412	1.24261	0.0217637	1.8841	0.002039	0.641496	0	pNC_4408600f	pNC_4408600f
TU00510	1.24016	3.44552e-05	1.52781	7.37393e-06	0.287648	0	all0809-all0808-all0807	PCC7120DELTA_RS05915-PCC7120DELTA_RS05910-PCC7120DELTA_RS05905
TU01882	1.23968	2.33256e-06	-0.104424	0	-1.3441	5.78736e-06	asr2932-alr2933	PCC7120DELTA_RS16430-PCC7120DELTA_RS16435	TU01883=NA,TU01884=glsA
TU00605	1.23308	0.00047911	1.22655	0.000390693	-0.00653649	0	mobA	PCC7120DELTA_RS06665	TU00604=ycf55
TU01736	1.23285	0.046407	1.66446	0.0102481	0.431605	0
TU03452	1.23178	0.00290479	1.42854	0.000922975	0.19676	0			TU03451=mrdA
TU01909	1.23159	0.000126168	1.1939	0.000120378	-0.0376982	0	PCC7120DELTA_RS16580	PCC7120DELTA_RS16580	TU01910=all2964
TU01650	1.22275	1.8031e-06	1.72909	1.92267e-07	0.506343	0	tal	PCC7120DELTA_RS14635	TU01651=alr2562
TU03228	1.21928	0.00143687	2.70879	6.51535e-06	1.48951	0.000820298	all4768	PCC7120DELTA_RS25440
TU01615	1.21859	1.49934e-06	0.780913	0	-0.437674	0	all2509	PCC7120DELTA_RS14375	TU01616=NA
TU02928	1.2181	0.000266248	1.60558	3.5471e-05	0.387476	0	asr4352	PCC7120DELTA_RS23440	TU02929=asl4353
TU00932	1.21648	0.00862742	2.58076	7.34656e-05	1.36428	0.00733523			TU00931=[xisH]-xisI
TU00626	1.20627	5.12851e-06	-0.0700672	0	-1.27633	1.29246e-05	alr0991	PCC7120DELTA_RS06815
TU03965	1.20526	0.000265976	1.9527	8.85952e-06	0.747445	0			TU03964=all7611-all7610
TU03449	1.20476	0.00573651	2.32281	8.32769e-05	1.11805	0.0125171
TU00681	1.20421	0.0130606	1.91855	0.000767235	0.71434	0			TU00680=argD
TU02890	1.20373	0.00738693	1.59464	0.00118792	0.390912	0
TU03940	1.20301	0.00201105	1.74001	0.000155652	0.536996	0	[all7377]	[PCC7120DELTA_RS30230]	TU03939=NA
TU02208	1.19816	0.0296904	1.64913	0.0052306	0.450965	0			TU02207=alr3397
TU02316	1.19454	0.0050629	3.00696	1.21519e-05	1.81241	0.000828957			TU02317=NsiR1.12,TU02318=NsiR1.11
TU02148	1.19303	0.000618266	1.6012	7.4688e-05	0.408168	0	PCC7120DELTA_RS18270	PCC7120DELTA_RS18270	TU02146=all3305
TU03187	1.19108	0.00118726	0.928876	0	-0.262201	0	all4709	PCC7120DELTA_RS25170
TU02871	1.18963	3.88676e-05	0.124567	0	-1.06506	0.000199961	[alr4273]	[PCC7120DELTA_RS23060]	TU02872=ubiH
TU02255	1.18607	0.000227413	1.28907	0.000103774	0.103006	0			TU02252=alr3451-alr3452-alr3453-alr3454
TU01339	1.18537	0.000453873	0.720593	0	-0.464777	0			TU01340=hisC
TU03418	1.18348	1.46915e-06	0.147979	0	-1.0355	1.32422e-05	pyrG-alr5001	PCC7120DELTA_RS26595-PCC7120DELTA_RS26600	TU03417=all4999-all4998,TU03419=NA,TU03420=all5003-PCC7120DELTA_RS26610-all5002
TU03824	1.18291	0.00173262	1.8147	9.19615e-05	0.631797	0			TU03822=all7235-all7234
TU02549	1.18289	0.00752269	1.8009	0.000514718	0.618014	0			TU02548=rpaB-[all3821]
TU02284	1.18253	0.00327923	1.59532	0.000422836	0.412787	0			TU02282=alr3505
TU01304	1.18132	0.000300434	-3.05522	5.38334e-07	-4.23654	3.37758e-07	pNC_2462444f	pNC_2462444f
TU01816	1.18019	0.00118869	0.935052	0	-0.245137	0			TU01815=alr2816
TU01776	1.17969	0.000769457	1.35327	0.000255522	0.173589	0			TU01775=alr2758,TU01777=alr2759
TU01653	1.17885	0.00552303	1.47301	0.00120861	0.294159	0			TU01652=all2567-gap-pyk
TU02932	1.17649	1.37254e-05	0.459237	0	-0.717258	0	all4355	PCC7120DELTA_RS23455	TU02930=alr4354
TU00762	1.1762	7.90069e-05	1.83765	3.36586e-06	0.661455	0			TU00763=asl1218
TU03371	1.17532	0.0132057	2.0416	0.000456785	0.866273	0			TU03370=[queG]
TU02998	1.17496	6.10357e-06	1.26131	3.33564e-06	0.086345	0	[all4430]-hlpA-all4428-all4427-all4426-all4425-all4424	[PCC7120DELTA_RS23815]-PCC7120DELTA_RS23810-PCC7120DELTA_RS23805-PCC7120DELTA_RS23800-PCC7120DELTA_RS23795-PCC7120DELTA_RS23790-PCC7120DELTA_RS23785
TU03901	1.17179	0.00108234	0.64519	0	-0.526601	0			TU03900=alr7325
TU01288	1.17021	0.000612339	1.73572	3.85556e-05	0.565514	0			TU01287=[all2023]
TU01285	1.17007	0.000257767	0.481055	0	-0.689016	0	PCC7120DELTA_RS11905	PCC7120DELTA_RS11905
TU00117	1.16963	0.0345079	1.17345	0.0285872	0.00382371	0			TU00115=alr0165
TU00738	1.16818	0.000301357	0.915002	0	-0.253175	0	[alr1166]	[PCC7120DELTA_RS07690]
TU02261	1.16511	0.000342653	0.913183	0	-0.251932	0			TU02262=all3462
TU01643	1.15911	0.00877627	1.22346	0.00522819	0.0643493	0
TU01553	1.1551	6.67102e-05	0.378473	0	-0.776627	0			TU01554=alr2434
TU02830	1.1515	9.24764e-05	0.447123	0	-0.704376	0	all4220	PCC7120DELTA_RS22820	TU02831=NA
TU03195	1.15097	0.000427186	1.23056	0.000221846	0.0795863	0	all4722	PCC7120DELTA_RS25235
TU00401	1.14893	0.000158554	0.898125	0	-0.250804	0	[ppsA]	[PCC7120DELTA_RS05085]
TU02492	1.14749	0.014058	2.55279	0.000101822	1.4053	0.00773388	all3753	PCC7120DELTA_RS20480	TU02493=[alr3752]
TU01347	1.14723	0.000850497	0.490751	0	-0.65648	0	all2098	PCC7120DELTA_RS12330
TU00696	1.14614	0.00263334	1.32452	0.000848903	0.178376	0			TU00695=ubiD
TU01368	1.14461	0.00567601	1.51279	0.000885075	0.368179	0
TU01667	1.14164	0.0008118	0.53823	0	-0.603408	0			TU01668=alr2581
TU00137	1.13956	2.38082e-06	0.35586	0	-0.783699	0	[conR]	[PCC7120DELTA_RS02910]	TU00138=alr0188
TU01086	1.13855	4.52488e-06	0.249685	0	-0.888868	0	alr1728	PCC7120DELTA_RS10445	TU01087=all1729
TU00581	1.13699	8.29008e-06	0.734732	0	-0.40226	0	all0935-all0934	PCC7120DELTA_RS06535-PCC7120DELTA_RS06530	TU00580=alr0933
TU02406	1.1361	1.04004e-05	-0.0730346	0	-1.20914	2.24668e-05	alr3646-alr3647-alr3648-alr3649	PCC7120DELTA_RS19960-PCC7120DELTA_RS19965-PCC7120DELTA_RS19970-PCC7120DELTA_RS19975	TU02407=NA,TU02408=NA,TU02409=purF-all3650
TU03979	1.13047	0.00827473	1.76763	0.000486983	0.637168	0
TU00791	1.13029	0.00028117	1.04478	0.000365297	-0.0855087	0	all1251	PCC7120DELTA_RS08100
TU03915	1.12907	0.00735474	1.3753	0.00194943	0.246229	0
TU01273	1.12893	1.29284e-05	0.749513	0	-0.379413	0	all2003	PCC7120DELTA_RS11820
TU03591	1.12513	0.00577367	1.01039	0.00805069	-0.114736	0			TU03590=[alr5270]
TU00892	1.12429	0.0268088	0.906355	0	-0.217939	0	[futA]	[PCC7120DELTA_RS08740]	TU00891=NA
TU00546	1.12293	0.00159431	0.862934	0	-0.259991	0			TU00545=ccmK2-ccmK1-ccmL-ccmM-ccmN-ccmO
TU00071	1.12277	2.29439e-05	-0.401644	0	-1.52441	1.18499e-05	hetZ-patU5-patU3	PCC7120DELTA_RS02465-PCC7120DELTA_RS32100-PCC7120DELTA_RS02470	TU00070=PCC7120DELTA_RS02460
TU02992	1.1226	0.00314537	1.17547	0.00188857	0.0528703	0
TU01317	1.12135	0.0312156	0.932457	0	-0.188892	0	PCC7120DELTA_RS31695	PCC7120DELTA_RS31695	TU01314=crtH-PCC7120DELTA_RS32595
TU02995	1.11976	3.47537e-06	1.48027	5.38334e-07	0.360511	0	all4422-all4420-[asl4419]	PCC7120DELTA_RS23775-PCC7120DELTA_RS23770-[PCC7120DELTA_RS23765]
TU01053	1.11835	0.000137015	0.973612	0	-0.144741	0	furA	PCC7120DELTA_RS10250	TU01052=alr1690
TU01898	1.1177	0	1.97679	0.00405678	0.859092	0	alr2947	PCC7120DELTA_RS16495
TU00493	1.11707	6.61235e-05	0.450284	0	-0.666785	0			TU00492=all0781-all0778
TU01280	1.11368	0.000776757	0.796547	0	-0.317136	0	all2013-[all2012]	PCC7120DELTA_RS11870-[PCC7120DELTA_RS11865]
TU00141	1.11106	0.00261627	1.10151	0.00210693	-0.00954293	0			TU00140=alr0190-alr0191
TU03324	1.1095	0.0256151	1.83731	0.0015165	0.727818	0
TU01649	1.10865	0.0123237	5.69594	4.20823e-07	4.58729	6.97651e-06	PCC7120DELTA_RS14625	PCC7120DELTA_RS14625	TU01648=ackA
TU01664	1.10843	0.0335938	1.77447	0.00267108	0.666042	0
TU02461	1.10733	0.000502828	0.696205	0	-0.41112	0	asl3721	PCC7120DELTA_RS20320
TU00363	1.10652	0.00483422	1.21009	0.00227972	0.103569	0	[alr0568]	[PCC7120DELTA_RS04765]	TU00364=all0569
TU01645	1.10639	0.0271337	1.72544	0.00230476	0.619059	0			TU01644=alr2554
TU03055	1.10259	0.0161084	1.54138	0.00218565	0.438795	0	all4523	PCC7120DELTA_RS24260
TU01518	1.10197	0.00816351	0.841767	0	-0.260198	0			TU01515=all2379
TU02101	1.10193	0.0322329	2.07656	0.000959027	0.974637	0
TU02484	1.10142	3.65971e-05	0.126106	0	-0.975313	0	psbA3	PCC7120DELTA_RS20425	TU02485=all3743
TU01096	1.10136	0.0042053	0.949475	0	-0.151889	0	PCC7120DELTA_RS10495	PCC7120DELTA_RS10495	TU01097=all1741
TU01648	1.10023	1.3102e-05	1.14114	8.59667e-06	0.0409168	0	ackA	PCC7120DELTA_RS14620	TU01647=alr2558-alr2559-alr2560,TU01649=PCC7120DELTA_RS14625
TU03022	1.09672	0.000160788	0.891115	0	-0.205604	0	alr4468-alr4469	PCC7120DELTA_RS23995-PCC7120DELTA_RS24000
TU02202	1.09572	0.00258779	1.30954	0.000674918	0.213825	0			TU02201=PCC7120DELTA_RS32215-alr3386
TU02197	1.09569	0.0348348	1.28904	0.0140744	0.19335	0	moaC	PCC7120DELTA_RS18645	TU02198=asl3383
TU01197	1.08579	1.29471e-05	2.17727	1.29857e-07	1.09148	3.71225e-05	acsF2	PCC7120DELTA_RS11190
TU02638	1.08492	8.50068e-06	0.378817	0	-0.706101	0	all3933	PCC7120DELTA_RS21375	TU02636=alr3931-alr3932,TU02639=NA
TU02444	1.08379	0.00769505	0.618418	0	-0.465372	0			TU02443=hepB-alr3699
TU02923	1.08203	0.00423548	0.528	0	-0.554026	0	[all4345]	[PCC7120DELTA_RS23405]	TU02924=NA
TU01329	1.08198	0.00411201	1.61471	0.000282091	0.532731	0			TU01328=pyrR
TU03619	1.08153	2.52974e-05	1.00991	3.42498e-05	-0.0716151	0	alr5307-PCC7120DELTA_RS31290	PCC7120DELTA_RS28085-PCC7120DELTA_RS31290
TU01160	1.08032	0.000415604	0.690229	0	-0.390088	0	PCC7120DELTA_RS10855	PCC7120DELTA_RS10855
TU03632	1.07958	2.35275e-05	0.377497	0	-0.702086	0	alr5340	PCC7120DELTA_RS28245	TU03633=NA
TU02553	1.07846	0.000172877	0.873083	0	-0.205379	0	[alr3827]	[PCC7120DELTA_RS20850]	TU02554=NA
TU00035	1.07543	3.16514e-06	-0.219187	0	-1.29461	4.10216e-06	alr0053-pbp11	PCC7120DELTA_RS02245-PCC7120DELTA_RS02250
TU00971	1.07507	0.000166691	4.53541	1.56891e-08	3.46034	3.5772e-07	ndbA	PCC7120DELTA_RS09565	TU00970=alr1552
TU03962	1.07305	8.5126e-06	0.441862	0	-0.631185	0	alr7604	PCC7120DELTA_RS00510	TU03963=all7607-all7606-all7605
TU02763	1.07301	0.00567173	1.42242	0.000867058	0.349411	0			TU02762=alr4099
TU00219	1.07245	3.39099e-05	1.04689	3.42498e-05	-0.0255568	0	alr0288	PCC7120DELTA_RS03400
TU03043	1.07204	0.00242327	0.0885262	0	-0.983512	0	pNC_5396614r	pNC_5396614r
TU02029	1.07114	0	1.76162	0.00672727	0.690479	0			TU02028=all3132-all3131-all3130
TU02899	1.06917	0.0032729	1.36772	0.00058723	0.298553	0	all4315	PCC7120DELTA_RS23255	TU02897=asr4313
TU02519	1.06891	0.000229995	0.798949	0	-0.269957	0	alr3789-alr3790	PCC7120DELTA_RS20660-PCC7120DELTA_RS20665	TU02520=all3792-all3791
TU02104	1.06853	0.000328075	0.311821	0	-0.756714	0	PCC7120DELTA_RS18010	PCC7120DELTA_RS18010
TU00307	1.06616	0.0388153	1.62793	0.00423416	0.561769	0	alr0474	PCC7120DELTA_RS04305	TU00308=all0476-all0475
TU00417	1.06338	0.00471749	1.35181	0.000904781	0.288436	0			TU00415=alr0652-rodA-ndhS-alr0655-[alr0656]
TU03736	1.06266	4.10323e-05	1.00722	4.90009e-05	-0.0554391	0	alr7132	PCC7120DELTA_RS29025	TU03737=all7133
TU02649	1.06241	0.0333125	1.44734	0.00640485	0.384931	0			TU02648=cbiM-cbiN-cbiQ-[cbiO]
TU03054	1.06106	0.0280047	1.011	0.0287089	-0.0500592	0			TU03053=all4520-PCC7120DELTA_RS24245
TU02219	1.06011	7.63013e-06	1.1943	3.0102e-06	0.134186	0	pntA-pntA2-pntB	PCC7120DELTA_RS18780-PCC7120DELTA_RS18775-PCC7120DELTA_RS18770	TU02218=alr3406-alr3407,TU02220=NA
TU03142	1.0594	0.000259703	0.8637	0	-0.195699	0	all4659	PCC7120DELTA_RS24920	TU03141=alr4658
TU03649	1.059	0	2.46658	0.00179416	1.40758	0.0483241
TU00742	1.058	0.0281708	1.85494	0.00122895	0.796933	0			TU00741=all1172
TU00098	1.05792	2.69639e-05	0.815695	0	-0.242221	0	all0139	PCC7120DELTA_RS02655
TU02635	1.05681	0.00464527	1.4239	0.000625688	0.367091	0			TU02634=PCC7120DELTA_RS21345
TU01005	1.0539	0.0478279	1.38815	0.0120432	0.334243	0			TU01004=alr1609
TU02748	1.0526	9.59978e-06	0.653134	0	-0.399462	0	alr4077	PCC7120DELTA_RS22095	TU02749=all4078
TU01944	1.04736	2.63001e-05	-1.79767	7.13327e-07	-2.84504	1.95673e-07	alr3008	PCC7120DELTA_RS16800
TU02265	1.0438	0.00767053	1.53512	0.000654919	0.491325	0
TU03610	1.04319	0.000193624	0.670802	0	-0.372389	0	all5292	PCC7120DELTA_RS28005
TU00574	1.04232	0.00121335	0.760383	0	-0.281937	0	asr0923	PCC7120DELTA_RS06475
TU00191	1.04182	0.000519934	0.95229	0	-0.0895315	0			TU00192=all0251
TU03162	1.04078	2.70164e-05	0.836312	0	-0.204464	0	alr4685-alr4686	PCC7120DELTA_RS25050-PCC7120DELTA_RS25055	TU03163=NA,TU03164=NA,TU03165=NA
TU01266	1.03955	8.84451e-05	0.490876	0	-0.548677	0	[all1988]-all1987	[PCC7120DELTA_RS11750]-PCC7120DELTA_RS11745
TU03325	1.03726	0.000561027	1.07769	0.000347628	0.0404385	0	alr4879	PCC7120DELTA_RS25995
TU00597	1.03564	0.000421239	0.863206	0	-0.172435	0	alr0953	PCC7120DELTA_RS06630	TU00598=all0954
TU03275	1.03127	2.8409e-05	1.00805	2.85417e-05	-0.0232273	0	all4822	PCC7120DELTA_RS25715	TU03274=alr4821
TU01846	1.02895	0	2.53323	0.0012057	1.50428	0.032004
TU00929	1.0275	0.00369453	9.40936	3.04398e-09	8.38185	4.27141e-08	nifS-nifU-nifH-[nifD]	PCC7120DELTA_RS09095-PCC7120DELTA_RS09090-PCC7120DELTA_RS09085-[PCC7120DELTA_RS09080]
TU02892	1.02699	0.000223421	0.36513	0	-0.661862	0	alr4305-PCC7120DELTA_RS31940	PCC7120DELTA_RS23210-PCC7120DELTA_RS31940	TU02891=all4304-all4303,TU02893=all4307-[all4306]
TU01719	1.02697	0	1.50266	0.00929262	0.47569	0	alr2694	PCC7120DELTA_RS15245	TU01720=NA
TU01467	1.02687	0.00251503	1.28297	0.000497075	0.256105	0			TU01468=[anCrpB]
TU01760	1.02506	0.0175189	1.53236	0.00166877	0.507304	0			TU01758=phnD3-alr2739
TU03212	1.0239	2.82381e-05	0.564899	0	-0.459004	0	PCC7120DELTA_RS25355	PCC7120DELTA_RS25355
TU02851	1.02306	8.83225e-05	0.670391	0	-0.352665	0	sigF	PCC7120DELTA_RS22960
TU00517	1.02302	0.000782346	1.2364	0.000186035	0.213383	0
TU01877	1.01976	0.00037465	0.792483	0	-0.22728	0	alr2927	PCC7120DELTA_RS16400	TU01878=NA
TU01048	1.01665	8.04465e-05	0.640705	0	-0.375946	0	all1686	PCC7120DELTA_RS10225	TU01047=[tnpA],TU01049=alr1687
TU00984	1.01592	0.00052688	0.759361	0	-0.25656	0	all1574-all1573	PCC7120DELTA_RS09675-PCC7120DELTA_RS09670
TU00456	1.01237	0.00240414	0.685895	0	-0.32648	0	alr0722	PCC7120DELTA_RS05485	TU00457=asl0724-ychF
TU00175	1.01171	0.00072495	1.9626	7.74318e-06	0.95089	0			TU00174=alr0234
TU01282	1.0082	1.60412e-05	0.839708	0	-0.168492	0	asr2016	PCC7120DELTA_RS11885	TU01283=all2017
TU00607	1.00622	0.00658278	1.33439	0.00103033	0.328172	0			TU00606=alr0963-alr0964-alr0965
TU00272	1.006	0.0211797	0.562322	0	-0.443675	0			TU00271=allrt05
TU01870	1.00538	0.0055839	1.73771	0.00016123	0.732326	0			TU01869=all2913-natE-all2911
TU02783	1.00166	0.00289293	0.528646	0	-0.473013	0	all4126	PCC7120DELTA_RS22355
TU01901	0.999987	0	1.21369	0.000515738	0.213703	0			TU01900=pbp1-all2951-all2950
TU00475	0.998279	0	1.20467	0.00270984	0.206392	0	alr0750-hoxE	PCC7120DELTA_RS05630-[PCC7120DELTA_RS05635]
TU01845	0.99724	0	1.14468	2.86428e-05	0.147439	0	alr2881-exoD	PCC7120DELTA_RS16160-PCC7120DELTA_RS16165
TU02919	0.994066	0	1.04091	0.00177048	0.046848	0			TU02918=all4343
TU00731	0.993414	0	-0.0729454	0	-1.06636	4.07211e-05	alr1146-alr1147-alr1148	PCC7120DELTA_RS07590-PCC7120DELTA_RS07595-PCC7120DELTA_RS07600	TU00732=all1151-PCC7120DELTA_RS07610-all1149
TU00377	0.99196	0	1.3293	0.0133765	0.337342	0
TU03908	0.991535	0	1.03088	0.000486568	0.0393407	0	alr7334	PCC7120DELTA_RS30030	TU03909=all7335
TU03786	0.986869	0	2.27069	1.5303e-06	1.28382	0.00018845			TU03784=alr7189-alr7190
TU02613	0.985945	0	1.28151	0.0113055	0.295564	0
TU02267	0.979627	0	1.557	0.000579784	0.577369	0
TU02646	0.978683	0	1.10143	7.2994e-05	0.122748	0			TU02647=[all3942]
TU03285	0.977521	0	1.40804	0.000910823	0.43052	0			TU03284=alr4833
TU01343	0.970862	0	1.22025	8.80977e-06	0.249387	0	all2095-all2094	PCC7120DELTA_RS12315-PCC7120DELTA_RS12310
TU03241	0.968153	0	1.67313	0.00039582	0.704973	0			TU03240=hcp3
TU03180	0.965503	0	1.18273	0.00334763	0.217223	0			TU03178=coaD-PCC7120DELTA_RS32695-alr4702
TU00013	0.965281	0	-0.275368	0	-1.24065	1.11265e-05	all0028	PCC7120DELTA_RS02115	TU00012=alr0024
TU00087	0.961911	0	1.18941	5.0583e-05	0.227502	0			TU00086=yidD-cysA
TU02243	0.96175	0	1.76965	7.92341e-05	0.807899	0			TU02242=alr3442-pabB
TU02181	0.957977	0	1.31412	0.00254141	0.356143	0			TU02180=alr3356-alr3357-alr3358
TU00969	0.954659	0	1.8559	0.000305215	0.901241	0
TU00936	0.954297	0	1.30292	0.000302325	0.348624	0
TU03274	0.954226	0	1.62372	0.0016891	0.66949	0	alr4821	PCC7120DELTA_RS25710	TU03275=all4822
TU03343	0.953315	0	1.2416	7.25574e-06	0.288286	0	all4906	PCC7120DELTA_RS26130
TU00649	0.952593	0	1.52605	0.00615138	0.573454	0			TU00648=alr1028-alr1029-alr1030
TU03662	0.951689	0	2.02988	2.86317e-06	1.07819	0.000486991	all7021	PCC7120DELTA_RS28505	TU03661=alr7017-alr7019-alr7020
TU01506	0.947842	0	1.3224	0.000500497	0.374558	0			TU01507=infC
TU03814	0.944233	0	1.5534	0.000248764	0.609172	0
TU02345	0.944098	0	1.65318	0.000208217	0.709078	0			TU02343=ppa-all3569-all3568-all3567-mtnA
TU03125	0.943732	0	1.27956	0.00272046	0.335831	0	allrt40	PCC7120DELTA_RS24820	TU03126=all4639
TU02036	0.940998	0	1.05328	0.00175706	0.112284	0			TU02037=[tsaB]-surE
TU00602	0.938594	0	1.65298	0.000622255	0.714386	0			TU00601=furC
TU03158	0.936485	0	1.04043	0.000282091	0.103947	0	asr4678	PCC7120DELTA_RS25015	TU03157=rsmI-all4679-mnmE
TU03702	0.936088	0	-0.140365	0	-1.07645	0.000259015			TU03701=[alr7086]
TU01706	0.935057	0	1.92692	6.57288e-05	0.991864	0	[alr2662]	[PCC7120DELTA_RS15100]
TU00184	0.934428	0	1.39836	0.00113023	0.463936	0			TU00183=alr0246-alr0247
TU01666	0.933268	0	1.37423	0.00043935	0.440962	0			TU01665=all2580
TU01061	0.930729	0	1.92624	0.000929383	0.995508	0			TU01057=[all1696]
TU02653	0.926858	0	1.51977	0.000111397	0.592911	0			TU02651=cbiM2-cbiQ2-cbiO2-alr3950
TU01115	0.926495	0	1.26286	0.00712112	0.336366	0			TU01114=all1758
TU01433	0.926464	0	1.26051	0.00296853	0.334046	0
TU02099	0.924782	0	2.01602	0.00184109	1.09124	0
TU00806	0.924631	0	1.59937	0.000274822	0.67474	0			TU00805=glgP
TU03855	0.920699	0	1.40459	0.00387057	0.483888	0	[all7268]	[PCC7120DELTA_RS30635]	TU03854=NA
TU03571	0.920641	0	1.64204	0.000333167	0.721398	0	PCC7120DELTA_RS33170	PCC7120DELTA_RS33170
TU03280	0.918408	0	1.3173	0.0402707	0.398893	0			TU03278=gmd-all4826-[all4825]
TU01753	0.916723	0	1.54898	0.0011445	0.632255	0			TU01752=alr2729-alr2730-coxB3-coxA3-coxC3
TU03049	0.915365	0	1.20552	0.0168557	0.290152	0			TU03048=alr4514-alr4515-alr4516
TU01632	0.913467	0	1.00478	0.000535393	0.0913145	0	all2528	PCC7120DELTA_RS14475
TU00613	0.912233	0	1.56487	6.30029e-05	0.652635	0			TU00612=alr0970-alr0971
TU03288	0.911541	0	1.28389	5.60871e-05	0.372349	0			TU03287=all4835-all4834
TU02160	0.909228	0	1.38097	0.00313272	0.471742	0			TU02159=all3332
TU01729	0.908518	0	-0.977684	0	-1.8862	7.89368e-07	all2705	PCC7120DELTA_RS15300
TU00431	0.906211	0	4.90676	2.48643e-07	4.00055	4.10216e-06	[PCC7120DELTA_RS05280]	[PCC7120DELTA_RS05280]
TU01829	0.903921	0	1.19513	0.00325213	0.291213	0			TU01828=guaA
TU00821	0.902309	0	1.20341	0.000620393	0.301103	0	PCC7120DELTA_RS08300	PCC7120DELTA_RS08300	TU00822=alr1295-alr1296-alr1297-alr1298-purT-alr1300-alr1301-alr1302
TU01284	0.899495	0	1.07446	0.000370605	0.174961	0	alr2019	PCC7120DELTA_RS11900
TU02843	0.898507	0	1.09968	0.00845062	0.201173	0			TU02842=PCC7120DELTA_RS22900
TU02059	0.898265	0	1.05759	0.00445792	0.159321	0			TU02058=alr3170
TU00062	0.89757	0	-0.456346	0	-1.35392	7.60284e-06	alr0092-hcwA	PCC7120DELTA_RS02435-PCC7120DELTA_RS02440	TU00063=NA,TU00064=NA,TU00065=NA
TU00843	0.89631	0	1.69037	0.000882143	0.79406	0			TU00842=alr1330-alr1331
TU02136	0.89631	0	1.13061	0.010167	0.234302	0
TU02455	0.893967	0	1.75186	0.000350694	0.857892	0			TU02456=alr3715
TU01077	0.893363	0	1.59627	0.00011266	0.702902	0			TU01076=alr1713-asr1714-alr1715
TU01263	0.887967	0	1.40837	0.000535393	0.520405	0			TU01262=[comE]
TU03566	0.887389	0	1.04189	0.000146084	0.154501	0	all5241	PCC7120DELTA_RS27755	TU03567=NA
TU02697	0.88408	0	1.64553	0.000281319	0.761445	0
TU02979	0.882614	0	1.56561	0.000565387	0.682997	0
TU02011	0.882177	0	1.55088	0.000340266	0.6687	0
TU00630	0.88083	0	2.57797	3.67105e-06	1.69714	0.000173556	all0997	PCC7120DELTA_RS06845	TU00629=alr0996
TU03361	0.880478	0	1.78114	0.0071433	0.900657	0			TU03360=all4933
TU01517	0.880451	0	1.53413	0.000745901	0.653676	0			TU01515=all2379
TU02573	0.876548	0	1.23338	0.0001077	0.356833	0			TU02572=alr3855-ftsQ
TU01458	0.8763	0	1.04282	0.0056949	0.166516	0			TU01457=all2318-all2317
TU01509	0.874942	0	2.07849	5.02489e-05	1.20355	0.00339119	all2371-PCC7120DELTA_RS32420	PCC7120DELTA_RS13685-PCC7120DELTA_RS32420	TU01508=asr2369
TU02775	0.867224	0	1.48203	0.0013165	0.614809	0			TU02776=curT2
TU02432	0.866423	0	1.23553	0.00126621	0.369112	0	[PCC7120DELTA_RS33100]	[PCC7120DELTA_RS33100]	TU02431=all3677
TU02163	0.863229	0	-0.248211	0	-1.11144	0.000116661	alr3337	PCC7120DELTA_RS18425
TU01631	0.856022	0	2.0311	0.000148125	1.17508	0.00804931			TU01629=alr2525-alr2526-alr2527
TU01361	0.853396	0	1.13103	0.000197387	0.277629	0	alr2118-alr2119-asr2120	PCC7120DELTA_RS12430-PCC7120DELTA_RS12435-PCC7120DELTA_RS12440	TU01362=all2121
TU03973	0.852419	0	1.42607	0.000412412	0.573653	0			TU03971=all7619-all7618-all7617
TU01604	0.849427	0	1.09404	0.00288961	0.244614	0			TU01603=sufB-sufC-sufD-sufS-alr2496
TU02990	0.847055	0	1.17528	7.83678e-06	0.32822	0	yhdJ-all4410-asl4409-all4408-all4407-[PCC7120DELTA_RS23705]	PCC7120DELTA_RS23725-PCC7120DELTA_RS23720-PCC7120DELTA_RS32260-PCC7120DELTA_RS23715-PCC7120DELTA_RS23710-PCC7120DELTA_RS23705	TU02991=NA
TU00001	0.841666	0	1.37536	0.00456093	0.533694	0
TU01833	0.839944	0	1.36806	0.000560411	0.528115	0			TU01832=all2852
TU01580	0.83687	0	1.03929	0.00618258	0.202423	0			TU01579=alr2463-alr2464
TU01738	0.830326	0	1.08062	0.00547759	0.250297	0	asl2713	PCC7120DELTA_RS15345	TU01737=egtD
TU00154	0.829683	0	1.13401	0.00218565	0.304326	0	[alr0203]	[PCC7120DELTA_RS02990]
TU03955	0.829183	0	-0.33142	0	-1.1606	0.000641836	[all7584]-all7583	[PCC7120DELTA_RS00425]-PCC7120DELTA_RS00420
TU02741	0.827691	0	1.13762	0.000333372	0.309928	0			TU02740=lysS-all4070
TU01079	0.826861	0	-0.232247	0	-1.05911	0.00128068			TU01078=[all1716]
TU03618	0.820932	0	1.39429	0.00309104	0.573358	0			TU03617=xth
TU00980	0.815264	0	1.09148	0.0276257	0.276216	0
TU03003	0.814094	0	1.25524	7.931e-05	0.441147	0	alr4435	PCC7120DELTA_RS23840
TU01221	0.813107	0	2.03078	0.00248733	1.21767	0.0498911	[PCC7120DELTA_RS32165]	[PCC7120DELTA_RS32165]
TU03912	0.808684	0	1.59591	0.000714701	0.787226	0	[PCC7120DELTA_RS30050]	[PCC7120DELTA_RS30050]	TU03910=alr7336-PCC7120DELTA_RS30045-asr7339
TU01319	0.804073	0	-0.567175	0	-1.37125	0.0061705	[alr2071]	[PCC7120DELTA_RS12170]	TU01320=thrC
TU01950	0.803558	0	1.17059	1.31666e-05	0.367036	0	alr3015-alr3017	PCC7120DELTA_RS16835-PCC7120DELTA_RS16845	TU01949=all3016-all3014
TU00421	0.800093	0	1.92749	0.00105891	1.12739	0.0313373
TU01138	0.799256	0	1.58641	0.000255711	0.78715	0
TU00052	0.794583	0	1.43425	0.000492929	0.639663	0	asr0081	PCC7120DELTA_RS02380	TU00053=[ribD]
TU01251	0.791121	0	-0.230803	0	-1.02192	0.00873897			TU01248=alr1966-alr1967-alr1968
TU00759	0.790361	0	-0.274777	0	-1.06514	2.31924e-05	all1214-all1211	PCC7120DELTA_RS07920-PCC7120DELTA_RS07910	TU00760=PCC7120DELTA_RS32575-PCC7120DELTA_RS32580
TU02076	0.790045	0	1.0161	0.00798162	0.226055	0			TU02074=gatC-all3191
TU00887	0.785631	0	1.28849	4.11446e-05	0.502858	0	alr1379	PCC7120DELTA_RS08725
TU02245	0.784768	0	1.31623	0.000270344	0.531465	0			TU02242=alr3442-pabB
TU02959	0.781012	0	-0.66118	0	-1.44219	1.47607e-06	prfC-all4378	PCC7120DELTA_RS23570-PCC7120DELTA_RS23565	TU02960=NA,TU02961=NA
TU02745	0.780142	0	1.25493	0.000755189	0.474786	0			TU02744=alr4075
TU00375	0.77869	0	1.05842	0.000618065	0.279726	0	alr0590	PCC7120DELTA_RS04870	TU00374=all0592-all0591-all0589
TU00617	0.776969	0	-0.265168	0	-1.04214	2.03779e-05	ddl-all0979	PCC7120DELTA_RS06760-PCC7120DELTA_RS06755	TU00618=NA
TU03184	0.776849	0	1.33331	0.00337918	0.556461	0			TU03183=[holB]
TU01027	0.775148	0	1.32744	0.000890323	0.552289	0			TU01025=alr1652-alr1653,TU01028=alr1654-alr1655
TU02728	0.76363	0	1.67849	0.00172395	0.914863	0			TU02727=all4051
TU02986	0.763606	0	1.52241	0.000417192	0.758804	0			TU02985=all4403
TU02544	0.761911	0	1.5954	0.00353609	0.833492	0			TU02543=alr3813-nblB
TU03277	0.759056	0	1.05481	6.83742e-05	0.295751	0	all4824	PCC7120DELTA_RS25730	TU03276=alr4823
TU03932	0.755091	0	1.73094	0.0002055	0.97585	0	all7362	PCC7120DELTA_RS30165	TU03931=alr7361
TU03767	0.754393	0	1.36306	0.000269243	0.608667	0			TU03766=alr7169
TU00152	0.750984	0	1.7674	0.00419853	1.01642	0			TU00151=alr0201-alr0202
TU02360	0.747696	0	1.12611	0.000506716	0.378416	0			TU02361=alr3589
TU02551	0.745069	0	1.10458	0.000359839	0.359511	0			TU02550=radA-alr3824-alr3825
TU02762	0.744331	0	1.25811	0.000442726	0.513777	0	alr4099	PCC7120DELTA_RS22230	TU02763=NA
TU01679	0.744134	0	1.21073	0.000499068	0.466596	0
TU01486	0.742987	0	1.41327	0.000904317	0.670279	0			TU01485=all2344-all2343
TU01594	0.742567	0	1.53959	0.000133182	0.797023	0
TU01670	0.741321	0	1.77205	0.000942799	1.03073	0.0297151			TU01668=alr2581
TU03147	0.739537	0	1.5283	0.000305215	0.788764	0			TU03146=all4668-bioD-[all4666]
TU01167	0.738484	0	1.07596	0.00165718	0.337476	0			TU01166=asl1825-asl1824-glsD
TU01593	0.738144	0	1.75861	0.000663337	1.02047	0.0234613
TU00394	0.738056	0	1.17159	6.30029e-05	0.433538	0	alr0622	PCC7120DELTA_RS05025	TU00395=NA,TU00396=cax-all0625-glcE-all0623
TU03221	0.736738	0	1.88019	0.000503977	1.14346	0.0157367			TU03220=all4761
TU03644	0.736404	0	1.34556	0.0204731	0.609159	0			TU03643=alr5363-asr5364-PCC7120DELTA_RS28360
TU03802	0.73482	0	1.44746	5.98316e-05	0.712636	0			TU03801=alr7208-alr7209-[alr7210]
TU00440	0.733267	0	1.09229	0.0407096	0.35902	0
TU02720	0.72949	0	1.01419	0.000240339	0.284701	0	all4041-all4040	PCC7120DELTA_RS21915-PCC7120DELTA_RS21910
TU00675	0.724212	0	1.12882	0.00444945	0.404612	0			TU00674=all1072-all1071-all1070-all1069
TU01236	0.724054	0	-0.88992	0	-1.61397	1.24597e-06	urtA-urtB-urtC-urtD-urtE	PCC7120DELTA_RS11535-PCC7120DELTA_RS11530-PCC7120DELTA_RS11525-PCC7120DELTA_RS11520-PCC7120DELTA_RS11515	TU01235=asr1945-alr1946
TU01228	0.722734	0	1.46594	0.00407835	0.743209	0			TU01227=[asl1937]-asl1936-asl1935-asl1934-asl1933
TU01374	0.720586	0	1.0395	0.0188273	0.318917	0			TU01373=[alr2136]
TU01381	0.71779	0	1.38485	0.0057299	0.667057	0
TU03737	0.715324	0	1.09625	6.87682e-06	0.38093	0	all7133	PCC7120DELTA_RS29030	TU03736=alr7132,TU03738=NA
TU00488	0.713585	0	1.03475	0.000955574	0.321161	0	asr0773-alr0774	PCC7120DELTA_RS05745-PCC7120DELTA_RS05750	TU00489=shc
TU03972	0.71209	0	1.13442	0.00209913	0.422326	0			TU03971=all7619-all7618-all7617
TU00611	0.711386	0	1.12252	3.23504e-05	0.411132	0	all0969	PCC7120DELTA_RS06705
TU00304	0.711206	0	1.76522	0.0011714	1.05401	0.0307803
TU02244	0.711029	0	1.12414	0.0050306	0.413115	0			TU02242=alr3442-pabB
TU01678	0.71035	0	1.41598	0.00674299	0.705633	0
TU01903	0.707511	0	-0.356831	0	-1.06434	0.000112461	alr2954	PCC7120DELTA_RS16530
TU03651	0.706506	0	1.90842	4.88895e-05	1.20191	0.00212112	[PCC7120DELTA_RS28420]	[PCC7120DELTA_RS28420]
TU01259	0.701892	0	1.59043	0.000907786	0.888537	0			TU01258=all1981
TU03220	0.697035	0	1.51842	0.000767235	0.821387	0	all4761	PCC7120DELTA_RS25410	TU03221=NA
TU02968	0.690948	0	1.01958	0.00503486	0.328636	0			TU02967=all4387
TU01619	0.690944	0	1.06778	0.000172163	0.37684	0	all2511	PCC7120DELTA_RS14390	TU01618=alr2510
TU03922	0.688411	0	1.09828	0.000177375	0.409873	0	alr7349-alr7350	PCC7120DELTA_RS30100-PCC7120DELTA_RS30105	TU03923=NA,TU03924=all7351
TU00441	0.685537	0	1.26715	0.0472045	0.581618	0
TU02075	0.684876	0	1.19958	0.00227519	0.514701	0			TU02074=gatC-all3191
TU01359	0.684475	0	1.51257	0.00395616	0.828094	0			TU01358=all2116-all2115
TU01366	0.68361	0	1.11171	0.00528179	0.428096	0			TU01365=all2124
TU02216	0.683482	0	1.00459	0.0398198	0.321109	0			TU02215=PCC7120DELTA_RS18755-all3403
TU01572	0.68206	0	-0.415481	0	-1.09754	1.90583e-05	all2457	PCC7120DELTA_RS30980	TU01571=PCC7120DELTA_RS14100,TU01573=NA
TU02844	0.681223	0	1.97194	0.00210114	1.29072	0.0316487
TU00566	0.679476	0	1.20606	0.000612513	0.52658	0	asr0890	PCC7120DELTA_RS06310
TU01370	0.674758	0	1.615	0.00154514	0.940246	0			TU01369=all2128-all2127-all2126
TU01697	0.673936	0	1.22182	0.0179057	0.54788	0
TU02954	0.667628	0	1.51546	6.88504e-05	0.847836	0			TU02955=spsB
TU01723	0.66624	0	1.91694	0.000352763	1.2507	0.00863113			TU01722=alr2698
TU00711	0.665332	0	3.8956	1.09183e-06	3.23027	1.42615e-05	all1126	PCC7120DELTA_RS07485	TU00712=NA
TU01412	0.665238	0	1.0142	0.0071189	0.34896	0
TU02394	0.664483	0	1.23319	0.00228705	0.568705	0			TU02395=all3635
TU03792	0.664428	0	1.08303	0.00299664	0.418603	0			TU03791=all7198-all7197-all7196
TU01743	0.663201	0	1.70999	0.000700575	1.04679	0.0192673			TU01741=murT-alr2718
TU00770	0.660936	0	1.33101	0.000162414	0.670079	0	pNC_1450852r	pNC_1450852r
TU02528	0.659522	0	1.68879	0.000227418	1.02927	0.00855117			TU02527=alr3798-alr3799
TU01126	0.659203	0	1.16748	2.02597e-05	0.508282	0	asr1775	PCC7120DELTA_RS10670	TU01127=all1776
TU02400	0.65885	0	1.07851	0.0175532	0.419662	0			TU02399=ftsH2
TU02239	0.65778	0	1.15094	0.000809563	0.493156	0			TU02238=[alr3437]
TU01721	0.655311	0	1.62121	4.13819e-05	0.965898	0	alr2695-alr2696-[alr2697]	PCC7120DELTA_RS15250-PCC7120DELTA_RS15255-[PCC7120DELTA_RS15260]
TU01954	0.654642	0	1.54525	0.000459446	0.890603	0			TU01953=alr3026-alr3027
TU01545	0.653959	0	1.06557	0.003966	0.411614	0			TU01544=[all2424]
TU01988	0.646863	0	1.28882	0.000100603	0.641953	0	nifS2	PCC7120DELTA_RS17195	TU01987=all3087
TU00227	0.64558	0	1.11914	0.00384276	0.47356	0			TU00226=alr0301
TU03205	0.642003	0	1.38774	0.00215747	0.745735	0
TU00039	0.641589	0	1.15396	0.000329439	0.512369	0	[all0061]	[PCC7120DELTA_RS02280]
TU02362	0.636813	0	1.32239	0.000537353	0.685578	0			TU02363=ppk1-alr3594
TU01026	0.635656	0	1.6107	0.000358886	0.975044	0			TU01025=alr1652-alr1653
TU01109	0.632687	0	2.00813	0.00582709	1.37544	0	pNC_2107128r	pNC_2107128r
TU01897	0.632486	0	1.17892	0.00134181	0.546437	0			TU01896=alr2946
TU03311	0.631609	0	-0.735018	0	-1.36663	3.96317e-06	alr4863-alr4864	PCC7120DELTA_RS25920-PCC7120DELTA_RS25925	TU03309=asl4862-ppc-asl4860
TU03895	0.631027	0	1.28326	0.00336596	0.652232	0
TU02991	0.626469	0	1.21961	0.00161262	0.593139	0			TU02990=yhdJ-all4410-asl4409-all4408-all4407-PCC7120DELTA_RS23705
TU01429	0.626062	0	1.54135	0.00175706	0.915292	0			TU01428=fabZ-lpxA
TU03348	0.623537	0	1.28321	0.000515365	0.659676	0	PCC7120DELTA_RS32480-[alr4911]	PCC7120DELTA_RS32480-[PCC7120DELTA_RS26155]
TU02975	0.623103	0	1.32507	0.00479341	0.701969	0			TU02974=ntcA-[alr4393]
TU01192	0.62225	0	-0.589528	0	-1.21178	8.73253e-05	all1873-all1872	PCC7120DELTA_RS11155-PCC7120DELTA_RS11150
TU01966	0.61735	0	1.13516	0.000693959	0.517811	0			TU01965=all3045-all3044
TU00989	0.610704	0	1.55006	0.00866547	0.93936	0
TU01629	0.610235	0	2.68714	5.38334e-07	2.07691	1.18499e-05	alr2525-alr2526-alr2527	PCC7120DELTA_RS14460-PCC7120DELTA_RS14465-PCC7120DELTA_RS14470	TU01630=NA,TU01631=NA
TU02800	0.605025	0	1.27471	0.000580075	0.669686	0
TU01279	0.604843	0	-0.726464	0	-1.33131	0.00056314	[all2011]	[PCC7120DELTA_RS11860]	TU01278=dnaN
TU03131	0.601684	0	1.14866	0.00259905	0.54698	0
TU03389	0.601379	0	1.39561	0.00163141	0.794234	0			TU03388=cyaC-all4962
TU03148	0.601114	0	1.59851	0.000147505	0.997391	0	asr4669	PCC7120DELTA_RS24970
TU00575	0.600378	0	1.58862	0.000846451	0.988237	0	asr0925	PCC7120DELTA_RS06485
TU03323	0.593658	0	1.70409	0.00475504	1.11043	0
TU01111	0.593436	0	1.13006	0.000606148	0.536626	0	all1755	PCC7120DELTA_RS10570	TU01110=alr1753
TU00886	0.590863	0	1.29639	0.0159846	0.70553	0			TU00884=alr1376-alr1377-alr1378
TU03310	0.589952	0	1.06411	0.0191198	0.47416	0			TU03309=asl4862-ppc-asl4860
TU01360	0.588594	0	1.3238	0.00192989	0.735203	0	alr2117	PCC7120DELTA_RS12425
TU00110	0.588486	0	1.15876	0.00781605	0.570276	0
TU01435	0.587751	0	1.71182	0.000232794	1.12407	0.00607872
TU03326	0.587719	0	1.09604	0.00456093	0.508317	0	[alr4881]	[PCC7120DELTA_RS26005]
TU03691	0.585061	0	1.46552	9.6539e-05	0.880459	0			TU03690=all7072
TU03446	0.583697	0	1.79834	2.75307e-05	1.21464	0.000859747	all5040	PCC7120DELTA_RS26785	TU03447=NA
TU00970	0.58208	0	-0.753513	0	-1.33559	3.48717e-05	alr1552	PCC7120DELTA_RS09560	TU00971=ndbA
TU00618	0.579306	0	1.31932	0.000952576	0.740018	0			TU00617=ddl-all0979
TU02331	0.578672	0	1.23529	0.00140967	0.656619	0			TU02330=alr3548
TU03025	0.575558	0	1.43089	0.0212269	0.855327	0			TU03024=[all4474]-grpE3-all4472
TU03217	0.572573	0	-0.530264	0	-1.10284	0.000627769	all4757	PCC7120DELTA_RS25390
TU02450	0.57129	0	1.00689	0.00575488	0.435598	0			TU02449=alr3705-alr3706
TU00787	0.571175	0	1.27829	2.56112e-05	0.707112	0
TU00934	0.570917	0	1.18852	0.0184439	0.617604	0
TU03557	0.569149	0	1.68781	0.000419739	1.11866	0.00916627			TU03556=all5222
TU02758	0.563511	0	1.32364	0.0114356	0.760134	0	[all4092]	[PCC7120DELTA_RS22195]
TU03355	0.561899	0	1.75386	0.0018611	1.19196	0.0247373			TU03354=all4925-all4924
TU01662	0.561751	0	1.38849	0.000320881	0.826737	0			TU01661=[alr2576]-alr2577
TU00014	0.558707	0	-0.643169	0	-1.20188	1.756e-05	alr0029-alr0030	PCC7120DELTA_RS02120-PCC7120DELTA_RS02125	TU00015=NA
TU01416	0.554808	0	-0.473192	0	-1.028	0.00392813	gvpV	PCC7120DELTA_RS13085
TU03731	0.554195	0	1.10621	0.00337519	0.552015	0			TU03729=all7128
TU03064	0.552956	0	1.01394	0.00172614	0.460988	0
TU03540	0.551389	0	-0.603213	0	-1.1546	6.65374e-05	all5185	PCC7120DELTA_RS27480
TU02379	0.547322	0	1.5676	0.0210349	1.02027	0	asl3609	PCC7120DELTA_RS19770
TU00519	0.546959	0	1.67326	0.00294801	1.1263	0.0358176	PCC7120DELTA_RS30820	PCC7120DELTA_RS30820
TU00941	0.545444	0	1.29862	0.00594644	0.753179	0	[PCC7120DELTA_RS30875]	[PCC7120DELTA_RS30875]	TU00942=alr1492-alr1493-asr1494-PCC7120DELTA_RS30880
TU00266	0.541055	0	1.18056	0.0177014	0.63951	0			TU00267=PCC7120DELTA_RS03805
TU00889	0.540628	0	1.03888	0.0335216	0.498252	0			TU00888=all1380
TU03776	0.539968	0	1.16234	0.0172561	0.622374	0			TU03774=all7179-PCC7120DELTA_RS29255
TU01680	0.539164	0	1.44541	0.000737347	0.906246	0	asr2600	PCC7120DELTA_RS14810	TU01681=asl2601
TU03825	0.536895	0	2.02678	0.000101176	1.48989	0.00168158			TU03822=all7235-all7234
TU00767	0.53445	0	1.04029	0.000676282	0.505836	0			TU00766=rimO-alr1223-alr1224
TU00048	0.532835	0	1.50557	0.00011181	0.972732	0			TU00047=sodA
TU01410	0.527159	0	1.50839	0.00283355	0.981235	0
TU00395	0.524446	0	1.74416	0.00104453	1.21972	0.0143068			TU00394=alr0622
TU01859	0.524153	0	1.11013	0.00268407	0.585981	0	asr2896	PCC7120DELTA_RS16245	TU01860=bphB-all2898-all2897
TU03486	0.520898	0	1.21168	0.000553321	0.690777	0			TU03487=all5094
TU00410	0.509545	0	3.36653	3.81794e-08	2.85698	4.47392e-07	alr0645	PCC7120DELTA_RS05140	TU00409=psb29
TU00811	0.508764	0	1.23401	0.031724	0.725246	0
TU00187	0.505841	0	1.06271	0.00291742	0.556869	0			TU00185=[sjdR],TU00186=PCC7120DELTA_RS32530-PCC7120DELTA_RS32535
TU02989	0.505154	0	1.3389	0.00231208	0.833743	0			TU02988=alr4405
TU01258	0.504592	0	-0.877108	0	-1.3817	2.84268e-05	all1981	PCC7120DELTA_RS11690	TU01256=alr1978-alr1979,TU01259=NA
TU01713	0.499715	0	1.81129	0.0382517	1.31158	0
TU01844	0.496111	0	1.30954	0.00130571	0.813426	0
TU01891	0.495479	0	1.21096	0.0155658	0.715485	0			TU01892=alr2940
TU03833	0.492749	0	1.53811	0.000130164	1.04536	0.00322755			TU03834=alr7243
TU02268	0.49274	0	1.56095	0.00241421	1.06821	0.0293501
TU03155	0.48992	0	1.16615	4.11446e-05	0.67623	0	all4675	PCC7120DELTA_RS25005	TU03154=allrt42
TU00635	0.489615	0	2.60168	5.38334e-07	2.11206	8.58976e-06	all1007-all1006	PCC7120DELTA_RS06895-PCC7120DELTA_RS06890	TU00634=alr1004,TU00636=asr1005,TU00637=alr1008
TU02710	0.488937	0	2.12388	0.000382205	1.63494	0.00410179			TU02709=rbpD
TU00797	0.484721	0	1.68098	8.50488e-05	1.19626	0.00172194			TU00798=[alr1260]-ftsH
TU00772	0.479474	0	1.05896	0.000340462	0.579485	0			TU00771=alr1229-alr1230
TU03723	0.479285	0	1.35105	0.000434342	0.871762	0	[all7122]	[PCC7120DELTA_RS28975]	TU03722=NA
TU01247	0.478081	0	1.10444	0.0155414	0.626359	0			TU01246=hisG
TU03555	0.474631	0	1.16815	0.0023061	0.693518	0			TU03554=all5221
TU02960	0.47379	0	1.34539	9.88484e-05	0.871601	0			TU02959=prfC-all4378
TU03206	0.47173	0	-0.630441	0	-1.10217	0.000547305	asl4743	PCC7120DELTA_RS25325	TU03207=NA
TU02103	0.471461	0	2.41163	1.49485e-05	1.94017	0.00018845	alr3247	PCC7120DELTA_RS18005
TU02002	0.467874	0	1.52338	0.0274286	1.05551	0	pNC_3754398f	pNC_3754398f
TU01756	0.460515	0	-0.664614	0	-1.12513	0.000116661	all2736	PCC7120DELTA_RS15460
TU03415	0.454054	0	1.34752	0.0241284	0.893468	0	[asl4994]	[PCC7120DELTA_RS32285]	TU03414=alr4993
TU03738	0.454024	0	1.41036	0.000653405	0.956336	0			TU03737=all7133
TU02538	0.450289	0	1.18862	0.000175104	0.73833	0
TU00338	0.450211	0	1.42671	0.00353448	0.976496	0			TU00337=alr0518-[alr0519]
TU02724	0.446203	0	-0.686611	0	-1.13281	2.07247e-05	hrcA-alr4045-alr4046	PCC7120DELTA_RS21930-PCC7120DELTA_RS21935-PCC7120DELTA_RS21940	TU02725=asl4047
TU01712	0.434462	0	1.45829	9.6539e-05	1.02383	0.00209412	all2681	PCC7120DELTA_RS15185
TU03596	0.434382	0	1.23381	2.84537e-06	0.799428	0	gndA	PCC7120DELTA_RS27920	TU03597=[asl5277]-all5276
TU00559	0.431471	0	4.17277	4.14245e-08	3.7413	3.67628e-07	asl0881	PCC7120DELTA_RS06270	TU00558=alr0880
TU02530	0.430426	0	1.59257	0.00255209	1.16215	0.0232409			TU02529=sigE
TU03893	0.423389	0	2.16706	3.25821e-05	1.74367	0.000369074			TU03892=alr7318
TU03433	0.421072	0	1.20216	0.0185514	0.78109	0			TU03430=all5018-PCC7120DELTA_RS33150-avd2-asl5015
TU03780	0.421064	0	2.17873	0.000853931	1.75767	0.00616969			TU03779=all7185
TU02629	0.419663	0	1.04118	0.0376259	0.621517	0			TU02626=alr3925
TU03235	0.419574	0	1.12031	0.0139554	0.700736	0			TU03234=all4779-all4778
TU00400	0.417705	0	1.10634	0.00326109	0.688639	0
TU02514	0.416507	0	1.60443	0.000722069	1.18793	0.00821698			TU02513=all3785
TU02568	0.413578	0	-0.707585	0	-1.12116	2.7529e-05	all3850	PCC7120DELTA_RS20945	TU02569=NA
TU01809	0.406884	0	1.27838	0.000410637	0.871495	0			TU01808=alr2807
TU00724	0.401082	0	1.38513	0.00056693	0.984051	0			TU00723=[alr1138],TU00725=alr1139
TU00866	0.400492	0	-0.703656	0	-1.10415	0.00043878	acsF	PCC7120DELTA_RS08625	TU00867=NA,TU00868=mnmA
TU01848	0.39615	0	1.71122	0.000218367	1.31507	0.00251462			TU01847=all2883
TU00548	0.392911	0	2.40059	0.00190711	2.00768	0.00986342	pNC997811r	pNC997811r
TU02329	0.389102	0	1.11817	0.000162025	0.729072	0			TU02326=PCC7120DELTA_RS31900-hetF
TU03154	0.387786	0	1.04798	0.000881804	0.660198	0	allrt42	PCC7120DELTA_RS25000	TU03155=all4675
TU01448	0.381329	0	1.15094	0.000186891	0.769607	0
TU00429	0.380062	0	1.14859	0.00344961	0.768527	0	alr0672	PCC7120DELTA_RS05265
TU00583	0.377346	0	1.18821	0.0126556	0.810863	0			TU00582=ccsB
TU03874	0.374661	0	1.99172	0.000348264	1.61706	0.00280806			TU03873=PCC7120DELTA_RS32065
TU02065	0.372119	0	1.01936	0.00405329	0.647242	0			TU02064=alr3175-alr3176-alr3177-hpsU
TU01711	0.371356	0	1.42309	0.0222127	1.05174	0
TU01564	0.370856	0	-0.993886	0	-1.36474	0.00449723			TU01563=dnaJ-asr2448-rsgA
TU03714	0.363102	0	1.71072	0.0244414	1.34762	0			TU03715=PCC7120DELTA_RS28930
TU01140	0.362614	0	-0.80048	0	-1.16309	0.00106958	[alr1792]	[PCC7120DELTA_RS10745]
TU03803	0.362454	0	1.82648	0.000568908	1.46403	0.00461834
TU00454	0.361827	0	-0.828655	0	-1.19048	2.12175e-05	alr0717-pbp7-[alr0719]	PCC7120DELTA_RS05460-PCC7120DELTA_RS05465-[PCC7120DELTA_RS05470]
TU00903	0.356518	0	1.13831	0.0460513	0.781791	0			TU00902=gatB
TU03185	0.352073	0	1.39433	3.79076e-06	1.04226	8.11878e-05	alr4706-asr4707	PCC7120DELTA_RS25155-PCC7120DELTA_RS25160	TU03186=tmk
TU01681	0.342738	0	1.00567	0.00162039	0.662929	0	asl2601	PCC7120DELTA_RS33020	TU01680=asr2600
TU03164	0.340302	0	1.16019	0.0141982	0.819886	0			TU03162=alr4685-alr4686
TU00386	0.340063	0	1.09805	1.65044e-05	0.757989	0	petC-nirB	PCC7120DELTA_RS04945-PCC7120DELTA_RS04940	TU00387=NA
TU00609	0.337454	0	1.04576	0.000237149	0.708302	0	all0967	PCC7120DELTA_RS06695
TU02407	0.335588	0	1.23166	0.00830099	0.896072	0			TU02406=alr3646-alr3647-alr3648-alr3649
TU03102	0.323819	0	1.14861	0.000872811	0.82479	0			TU03101=alr4597-PCC7120DELTA_RS24630-alr4599-PCC7120DELTA_RS24640-alr4601-alr4602-PCC7120DELTA_RS24660-alr4604-alr4606
TU03001	0.322901	0	1.36112	0.00188971	1.03822	0.0150717			TU03000=all4433
TU02732	0.320486	0	-0.820228	0	-1.14071	2.24668e-05	alr4057-alr4058-alr4059-alr4060-alr4061-alr4062-alr4064	PCC7120DELTA_RS21995-PCC7120DELTA_RS22000-PCC7120DELTA_RS22005-PCC7120DELTA_RS22010-PCC7120DELTA_RS22015-PCC7120DELTA_RS22020-PCC7120DELTA_RS22030	TU02733=NA,TU02734=NA,TU02735=pgsA,TU02737=NA
TU02836	0.308731	0	1.65349	0.00953657	1.34476	0.0405556
TU02183	0.305511	0	-0.890158	0	-1.19567	1.50467e-05	alr3361-alr3362-alr3363	PCC7120DELTA_RS18540-PCC7120DELTA_RS18545-PCC7120DELTA_RS18550	TU02184=NA
TU02144	0.305085	0	1.14105	0.000761418	0.835969	0			TU02143=alr3301-alr3302-alr3303-[alr3304]
TU01571	0.30416	0	1.73827	1.78715e-05	1.43411	0.000189427	PCC7120DELTA_RS14100	PCC7120DELTA_RS14100	TU01572=all2457
TU02217	0.292083	0	2.13077	6.73987e-05	1.83869	0.00047077			TU02215=PCC7120DELTA_RS18755-all3403
TU03491	0.28614	0	-0.720924	0	-1.00706	0.000106826	all5098	PCC7120DELTA_RS27045	TU03490=allrt45
TU04038	0.278754	0	3.14211	9.42507e-06	2.86336	5.65019e-05			TU04037=asr9503
TU03934	0.268693	0	1.31277	3.47042e-05	1.04408	0.000421816	[asr7363]-PCC7120DELTA_RS31450	[PCC7120DELTA_RS30170]-PCC7120DELTA_RS31450	TU03933=asl7365-all7364
TU00849	0.267309	0	-1.06913	4.20384e-06	-1.33644	4.76159e-06	all1340-all1339-all1338	PCC7120DELTA_RS08525-PCC7120DELTA_RS08520-PCC7120DELTA_RS08515
TU00897	0.260729	0	1.55684	0.00293612	1.29611	0.0143829
TU00387	0.260287	0	1.10383	0.0198197	0.84354	0			TU00386=petC-nirB
TU02025	0.258845	0	2.80452	4.59761e-07	2.54567	3.96317e-06	alr3125-hemN	PCC7120DELTA_RS17380-PCC7120DELTA_RS17385	TU02026=PCC7120DELTA_RS17400-all3127
TU01878	0.256171	0	1.17437	0.00659566	0.918203	0			TU01877=alr2927
TU03769	0.242939	0	1.08475	0.000101176	0.841815	0			TU03768=all7173-all7172-all7171-all7170
TU02574	0.241563	0	1.34459	0.00176485	1.10302	0.0101367			TU02575=PCC7120DELTA_RS31915-ftsZ
TU00089	0.238823	0	2.20341	0.00313883	1.96459	0.0110733			TU00088=chlP
TU01805	0.221346	0	1.10123	0.0355456	0.879883	0			TU01804=nifJ2
TU02048	0.216834	0	1.36078	0.000787325	1.14395	0.00477164			TU02049=alr3150
TU00108	0.214959	0	1.04648	0.000603732	0.831523	0			TU00107=ftsW,TU00109=[all0158]-all0157-all0156-[PCC7120DELTA_RS02735]
TU02057	0.209145	0	1.04479	0.0106989	0.835647	0	[all3169]	[PCC7120DELTA_RS17595]	TU02056=asr3168
TU02559	0.209006	0	1.29307	0.00394606	1.08406	0.017549			TU02558=asr3830-infB-alr3833-asr3834
TU02517	0.208102	0	1.2875	0.00381843	1.0794	0.0171005			TU02518=all3788
TU00134	0.203449	0	1.28314	0.007935	1.07969	0.0306616			TU00132=all0184
TU03859	0.202201	0	1.03343	8.45373e-05	0.831226	0			TU03858=alr7292-asr7293-alr7294-alr7295
TU00150	0.197483	0	-1.2381	5.79707e-06	-1.43558	1.04653e-05	[larC]	[PCC7120DELTA_RS02975]	TU00149=alr0198-alr0199,TU00151=alr0201-alr0202
TU03725	0.196415	0	1.148	0.000485235	0.95158	0	[PCC7120DELTA_RS28980]	[PCC7120DELTA_RS28980]
TU02739	0.194809	0	1.02814	0.00174887	0.833331	0			TU02736=ftrC-alr4066-alr4067-lptB-alr4069
TU00825	0.192268	0	1.08154	0.0136628	0.889273	0			TU00822=alr1295-alr1296-alr1297-alr1298-purT-alr1300-alr1301-alr1302
TU03773	0.191547	0	1.22292	0.0040733	1.03137	0.0175764			TU03771=all7175-all7174
TU03741	0.190717	0	1.28784	0.000361486	1.09712	0.00223882
TU01338	0.18305	0	-1.90197	1.68861e-06	-2.08502	4.61277e-06	PCC7120DELTA_RS12275-allrt21-allrt22-allrr05-rrf2	PCC7120DELTA_RS12275-PCC7120DELTA_RS12280-PCC7120DELTA_RS12285-PCC7120DELTA_RS12290-PCC7120DELTA_RS12295
TU00026	0.182704	0	-1.066	6.27394e-06	-1.2487	1.06808e-05	all0048-all0047	PCC7120DELTA_RS02220-PCC7120DELTA_RS02215	TU00027=NA
TU03373	0.173666	0	1.08047	0.0304818	0.906808	0			TU03372=alr4944
TU01009	0.166743	0	-0.842016	0	-1.00876	0.000574754	alr1612	PCC7120DELTA_RS09875	TU01007=PCC7120DELTA_RS09870
TU02107	0.163257	0	1.15969	0.00590937	0.996435	0			TU02108=ccmP-all3256
TU02091	0.161582	0	1.19016	0.000117337	1.02858	0.000772994	PCC7120DELTA_RS32650	PCC7120DELTA_RS32650
TU03441	0.157792	0	-1.07758	3.36745e-05	-1.23537	4.4187e-05	alr5034-alr5035	PCC7120DELTA_RS26755-PCC7120DELTA_RS26760	TU03442=NA,TU03443=tonB3
TU02703	0.152301	0	1.05096	0.00816462	0.898656	0			TU02702=asl4014
TU00355	0.129801	0	1.04412	0.00448851	0.914319	0	PCC7120DELTA_RS31560	PCC7120DELTA_RS31560	TU00356=NA
TU03823	0.128873	0	1.19277	0.00625322	1.0639	0.0195498			TU03822=all7235-all7234
TU01485	0.128054	0	-0.931131	0	-1.05918	4.70061e-05	all2344-all2343	PCC7120DELTA_RS13555-PCC7120DELTA_RS13550	TU01486=NA,TU01487=[alr2345]
TU03581	0.113306	0	-1.10412	1.15544e-05	-1.21743	2.27737e-05	PCC7120DELTA_RS27835	PCC7120DELTA_RS27835	TU03580=NA,TU03582=all5258
TU03207	0.111065	0	1.07668	0.00547701	0.965611	0			TU03206=asl4743
TU01249	0.104477	0	1.36511	0.00172961	1.26063	0.00560748			TU01248=alr1966-alr1967-alr1968
TU02131	0.102339	0	1.53858	0.00923976	1.43624	0.0223373			TU02130=[alr3285]
TU03166	0.0988545	0	1.19028	0.039128	1.09143	0
TU02532	0.0797904	0	1.09314	0.00281621	1.01335	0.00835987	alr3801	PCC7120DELTA_RS20720	TU02531=[cobO]
TU02222	0.0744636	0	1.03673	0.00248733	0.962265	0			TU02221=alr3411-rpmH-rnpA-alr3414-yidC-alr3416-alr3417
TU03807	0.0721638	0	1.16811	0.00390722	1.09594	0.0104508			TU03805=alr7215-alr7216
TU01082	0.0686969	0	-0.94308	0	-1.01178	0.000280874	alr1722	PCC7120DELTA_RS10415	TU01083=all1723
TU00215	0.0613378	0	1.16159	0.00106936	1.10025	0.00326484			TU00214=[all0284]
TU01064	0.0564583	0	-0.962083	0	-1.01854	3.60586e-05	alr1700	PCC7120DELTA_RS10300	TU01065=all1704-all1703-all1702-all1701
TU02737	0.0490687	0	1.42015	0.0096293	1.37108	0.0199221			TU02732=alr4057-alr4058-alr4059-alr4060-alr4061-alr4062-alr4064,TU02736=ftrC-alr4066-alr4067-lptB-alr4069
TU02626	0.0342158	0	1.03353	1.06687e-05	0.999315	0	alr3925	PCC7120DELTA_RS21320	TU02627=NA,TU02628=NA,TU02629=NA
TU01881	0.0288205	0	-0.988484	0	-1.0173	0.0005788	all2931	PCC7120DELTA_RS16420
TU00587	0.0147794	0	-1.02193	1.27692e-05	-1.03671	3.94496e-05	accC	PCC7120DELTA_RS06560	TU00588=asl0940
TU03592	0.00968579	0	1.28879	0.00485439	1.2791	0.00969279
TU00115	0.00514759	0	-1.35659	3.17565e-06	-1.36174	1.29246e-05	alr0165	PCC7120DELTA_RS02785	TU00116=NA,TU00117=NA
TU02655	-0.00541559	0	1.38209	0.000162224	1.3875	0.000436433			TU02654=PCC7120DELTA_RS21465
TU02502	-0.0106248	0	-1.13879	6.17091e-05	-1.12817	0.000193819	alr3771	PCC7120DELTA_RS20565	TU02503=all3772
TU01311	-0.015775	0	1.20956	0.000565213	1.22533	0.00124135			TU01312=upp-[all2062]
TU03820	-0.0270408	0	1.69616	2.35367e-05	1.7232	6.66894e-05			TU03819=all7229-PCC7120DELTA_RS29515
TU02628	-0.0445342	0	1.50146	0.00140967	1.54599	0.00261404			TU02626=alr3925
TU00994	-0.0539161	0	-1.11977	3.15508e-05	-1.06585	0.000133947	rpoB-rpoC1-rpoC2	PCC7120DELTA_RS09780-PCC7120DELTA_RS09785-PCC7120DELTA_RS09790	TU00995=PCC7120DELTA_RS09775
TU00749	-0.0602087	0	1.15548	0.0211263	1.21569	0.0282203
TU01122	-0.0629767	0	-1.14685	0.000245697	-1.08387	0.000868902	[hpsC]	[PCC7120DELTA_RS10645]	TU01123=NA
TU02421	-0.0663043	0	1.4225	0.000171067	1.48881	0.000355634			TU02420=groES-groEL2
TU01741	-0.0665264	0	-1.12138	4.50318e-06	-1.05485	2.40495e-05	murT-alr2718	PCC7120DELTA_RS15365-PCC7120DELTA_RS15370	TU01742=NA,TU01743=NA
TU02964	-0.0684778	0	-1.05251	0.00022397	-0.984035	0	alr4383	PCC7120DELTA_RS23590	TU02963=all4382-all4381
TU01534	-0.073918	0	1.16187	0.00205474	1.23579	0.00318129			TU01533=alr2411-alr2412
TU02054	-0.0753791	0	0.939048	0	1.01443	0.010952
TU01804	-0.0813556	0	1.52608	6.29019e-06	1.60744	1.90053e-05	nifJ2	PCC7120DELTA_RS15780	TU01805=NA
TU00273	-0.0833185	0	-1.08157	0.00258226	-0.998255	0	all0385	PCC7120DELTA_RS03850
TU03669	-0.085358	0	1.77954	0.000580293	1.8649	0.00106196			TU03668=all7027-all7026
TU00928	-0.0909684	0	-1.04405	0.000231935	-0.953082	0	[asr1451]-asr1452-[adx]	PCC7120DELTA_RS09065-PCC7120DELTA_RS09070-PCC7120DELTA_RS09075
TU03398	-0.0939305	0	1.06201	0.0146526	1.15594	0.0171614
TU02577	-0.0963132	0	-1.0841	4.98311e-06	-0.987788	0	hflX	PCC7120DELTA_RS21015
TU03653	-0.0968122	0	0.995386	0	1.0922	0.0253188	[PCC7120DELTA_RS28425]	[PCC7120DELTA_RS28425]	TU03652=NA
TU03849	-0.0988295	0	1.08408	0.00074485	1.18291	0.00106685			TU03847=all7259-asl7258
TU00220	-0.0995553	0	-1.2725	6.40039e-05	-1.17295	0.000297929	alr0289	PCC7120DELTA_RS03405
TU03946	-0.100011	0	1.03376	0.00162929	1.13377	0.00212789	alr7386	PCC7120DELTA_RS30275
TU03267	-0.100682	0	-1.34513	4.06703e-06	-1.24445	2.40495e-05	patN	PCC7120DELTA_RS25660	TU03268=pknC
TU02264	-0.102916	0	-1.0975	4.22969e-06	-0.994586	0	glmS	PCC7120DELTA_RS19045
TU02262	-0.107218	0	-1.53601	1.71401e-05	-1.42879	8.70996e-05	all3462	PCC7120DELTA_RS19040	TU02261=NA
TU03749	-0.111998	0	1.09289	0.00330263	1.20489	0.00410179
TU02177	-0.1145	0	-1.36446	4.4942e-06	-1.24996	2.85946e-05	alr3353	PCC7120DELTA_RS18505
TU00283	-0.116327	0	-1.08521	3.46881e-05	-0.968883	0	all0405	PCC7120DELTA_RS03950	TU00284=NA
TU02494	-0.118354	0	1.40729	0.0225441	1.52564	0.0265777
TU00045	-0.121458	0	0.880004	0	1.00146	0.00218229			TU00044=adk2-chrB
TU00339	-0.125791	0	1.03402	0.00146244	1.15981	0.00170071	cobA	PCC7120DELTA_RS04525	TU00340=patA
TU02337	-0.138487	0	-1.00526	4.19786e-06	-0.866776	0	all3556-ilvB	PCC7120DELTA_RS19505-PCC7120DELTA_RS19500	TU02336=alr3554,TU02338=NA
TU03010	-0.139905	0	0.868697	0	1.0086	0.0215226			TU03009=rpmG-rpsR-all4450
TU01210	-0.140667	0	-1.32949	1.23672e-06	-1.18882	1.17088e-05	asr1899-glmM	PCC7120DELTA_RS11280-PCC7120DELTA_RS11285	TU01211=NA
TU02314	-0.143624	0	-1.84536	5.53414e-07	-1.70174	4.10216e-06	alr3543-asr3544	PCC7120DELTA_RS19440-PCC7120DELTA_RS19445	TU02311=all3542-all3541-thiD,TU02315=all3545
TU03621	-0.150429	0	-1.26988	0.00139562	-1.11945	0.00589699	all5310	PCC7120DELTA_RS28100
TU00595	-0.161153	0	-1.26069	1.5477e-06	-1.09953	1.5336e-05	coxB1-coxA1-coxC1	PCC7120DELTA_RS06615-PCC7120DELTA_RS06620-PCC7120DELTA_RS06625	TU00596=NA
TU03990	-0.164611	0	0.974546	0	1.13916	0.000234533			TU03991=[all7659]
TU00921	-0.173604	0	0.912866	0	1.08647	0.000423516	mop	PCC7120DELTA_RS08965
TU03992	-0.180411	0	-1.06247	0.00176252	-0.88206	0
TU03598	-0.181871	0	1.43301	0.0192368	1.61488	0.0190145			TU03599=all5278
TU03424	-0.186175	0	0.867541	0	1.05372	0.00318497			TU03423=alr5007
TU02276	-0.191625	0	-1.31533	0.000729503	-1.12371	0.00410179
TU03751	-0.199167	0	1.21874	0.0022739	1.4179	0.00212621			TU03750=PCC7120DELTA_RS29090-PCC7120DELTA_RS29095
TU02684	-0.202095	0	-1.19997	2.38002e-05	-0.997876	0	all3989	PCC7120DELTA_RS21655	TU02682=alr3988
TU03748	-0.202417	0	1.9027	0.000157431	2.10512	0.000239063
TU01372	-0.206701	0	-1.30227	1.26444e-05	-1.09556	0.000124509	sbtB	PCC7120DELTA_RS12505
TU01417	-0.214571	0	1.42796	0.00694264	1.64253	0.00658873
TU00950	-0.21855	0	1.05304	0.00230223	1.27159	0.00175259	invA	PCC7120DELTA_RS09400
TU04004	-0.219752	0	0.910368	0	1.13012	0.002586	PCC7120DELTA_RS00965	PCC7120DELTA_RS00965
TU00124	-0.221512	0	-1.13287	1.61385e-06	-0.911357	0	murA	PCC7120DELTA_RS02840
TU03600	-0.228615	0	0.843432	0	1.07205	0.0189089			TU03599=all5278
TU00648	-0.230185	0	-1.24358	1.8943e-05	-1.01339	0.00021332	alr1028-alr1029-alr1030	PCC7120DELTA_RS07000-PCC7120DELTA_RS07005-PCC7120DELTA_RS07010	TU00647=all1027,TU00649=NA
TU01452	-0.233691	0	0.807632	0	1.04132	0.0248626			TU01451=alr2312
TU03835	-0.235052	0	0.958809	0	1.19386	0.00123449
TU02558	-0.256783	0	-1.49495	1.57496e-06	-1.23817	2.09764e-05	asr3830-infB-alr3833-asr3834	PCC7120DELTA_RS20865-PCC7120DELTA_RS20870-PCC7120DELTA_RS20875-PCC7120DELTA_RS20880	TU02559=NA,TU02560=all3837-all3836-all3835
TU01795	-0.266096	0	-1.22952	4.76856e-06	-0.96342	0	topA2-aroQ-alr2783-alr2784	PCC7120DELTA_RS15670-PCC7120DELTA_RS15680-PCC7120DELTA_RS15685-PCC7120DELTA_RS15690	TU01796=NA,TU01797=NA
TU00484	-0.266849	0	0.783362	0	1.05021	0.00018845	all0769-[all0768]	PCC7120DELTA_RS05725-[PCC7120DELTA_RS05720]	TU00485=NA
TU01449	-0.267835	0	-1.32276	2.91324e-06	-1.05493	4.29675e-05	[alr2308]-alr2309-speB	PCC7120DELTA_RS13385-PCC7120DELTA_RS13390-PCC7120DELTA_RS13395
TU01174	-0.279481	0	-1.1875	2.21691e-06	-0.908015	0	natB	PCC7120DELTA_RS10950	TU01175=all1835
TU01265	-0.283534	0	-1.8848	1.09781e-06	-1.60127	1.2737e-05	PCC7120DELTA_RS11720-allrt19-allrt20-PCC7120DELTA_RS11735-rrf	PCC7120DELTA_RS11720-PCC7120DELTA_RS11725-PCC7120DELTA_RS11730-PCC7120DELTA_RS11735-PCC7120DELTA_RS11740
TU03783	-0.284244	0	1.51825	0.000281181	1.8025	0.000267438			TU03784=alr7189-alr7190
TU00698	-0.297768	0	-1.10865	0.000797941	-0.810883	0	[all1110]	[PCC7120DELTA_RS07400]
TU00552	-0.298889	0	6.11587	1.74053e-08	6.41476	8.59063e-08	nifH2	PCC7120DELTA_RS06235	TU00553=NA
TU00090	-0.30662	0	-1.26856	6.17226e-06	-0.961937	0	rpaA	PCC7120DELTA_RS02605
TU00388	-0.31082	0	0.80048	0	1.1113	0.00320364	nirA-nrtA-nrtB-nrtC-nrtD-narB-alr0613	PCC7120DELTA_RS04950-PCC7120DELTA_RS04955-PCC7120DELTA_RS04960-PCC7120DELTA_RS04965-PCC7120DELTA_RS04970-PCC7120DELTA_RS04975-PCC7120DELTA_RS04980	TU00389=NA
TU03593	-0.314327	0	-1.01117	1.78735e-05	-0.69684	0	alr5272	PCC7120DELTA_RS27900
TU00876	-0.329758	0	-1.18102	0.000595307	-0.851266	0	[cytM]	[PCC7120DELTA_RS08660]
TU02627	-0.334232	0	0.844578	0	1.17881	0.0378961			TU02626=alr3925
TU00586	-0.336586	0	-1.37035	0.000654672	-1.03377	0.00693096	allrt11	PCC7120DELTA_RS06555
TU00885	-0.337942	0	0.711149	0	1.04909	0.0121747			TU00884=alr1376-alr1377-alr1378
TU01915	-0.342979	0	-1.04419	1.49083e-05	-0.701207	0	[all2970]	[PCC7120DELTA_RS16615]	TU01916=NA
TU00329	-0.344064	0	2.10258	0.00204205	2.44664	0.00191676	allrt06	PCC7120DELTA_RS04470
TU01051	-0.352824	0	-1.06047	1.72599e-05	-0.707646	0	[cobN]	[PCC7120DELTA_RS10240]	TU01050=all1688
TU00536	-0.353774	0	0.896871	0	1.25064	0.0289391	allrt10	PCC7120DELTA_RS06120
TU02027	-0.355275	0	1.6878	0.00965838	2.04308	0.0070236			TU02026=PCC7120DELTA_RS17400-all3127
TU02334	-0.355288	0	-1.15411	0.0020812	-0.798824	0			TU02333=all3552-all3551
TU01873	-0.356884	0	0.662066	0	1.01895	0.0408489	allrt28	PCC7120DELTA_RS16360
TU03886	-0.360178	0	1.22122	0.00614345	1.5814	0.00319759			TU03885=alr7311-alr7312
TU01484	-0.366125	0	-1.36728	6.83213e-06	-1.00115	0.000165025	all2342	PCC7120DELTA_RS13545
TU01885	-0.366485	0	-1.10611	3.78476e-05	-0.739628	0	alr2935	PCC7120DELTA_RS16445
TU03674	-0.371261	0	0.762959	0	1.13422	0.000355634
TU03128	-0.379737	0	-1.01241	2.10645e-05	-0.632676	0	all4643	PCC7120DELTA_RS24840
TU01714	-0.385057	0	1.06375	0.0317927	1.44881	0.0138417	allrt25	PCC7120DELTA_RS15195
TU01451	-0.390095	0	-1.56537	6.29019e-06	-1.17528	0.000131247	alr2312	PCC7120DELTA_RS13405	TU01452=NA
TU02869	-0.391617	0	-1.46171	1.10743e-06	-1.0701	2.86319e-05	alr4271	PCC7120DELTA_RS23050	TU02870=pyrD
TU01430	-0.394824	0	-1.0543	3.86315e-05	-0.659479	0	[lpxB]	[PCC7120DELTA_RS13220]	TU01431=NA
TU00023	-0.398675	0	-1.12921	2.84537e-06	-0.730537	0	asr0043-alr0044-[alr0045]	PCC7120DELTA_RS02195-PCC7120DELTA_RS02200-[PCC7120DELTA_RS02205]	TU00024=NA
TU02961	-0.400607	0	0.645508	0	1.04612	0.0058422			TU02959=prfC-all4378
TU03006	-0.410858	0	-1.02343	3.59498e-05	-0.612569	0	all4443	PCC7120DELTA_RS23880
TU01333	-0.412276	0	2.17818	5.05615e-06	2.59046	7.60284e-06	[alr2087]	[PCC7120DELTA_RS12250]
TU01893	-0.414452	0	-1.11487	2.76936e-05	-0.700414	0	all2941	PCC7120DELTA_RS16470	TU01892=alr2940
TU01427	-0.418467	0	-1.56346	1.5303e-06	-1.14499	3.86367e-05	purC-alr2269-[lpxC]	PCC7120DELTA_RS13195-PCC7120DELTA_RS13200-[PCC7120DELTA_RS13205]
TU02933	-0.424086	0	-1.05781	6.24107e-06	-0.633721	0	all4358-PCC7120DELTA_RS23465	PCC7120DELTA_RS23470-PCC7120DELTA_RS23465
TU03863	-0.448593	0	1.4578	0.000740787	1.90639	0.000376592			TU03861=NA
TU02069	-0.451203	0	-1.10553	8.35951e-05	-0.654323	0	lrtA	PCC7120DELTA_RS17670	TU02068=rsmG-alr3183,TU02070=lipB-PCC7120DELTA_RS17680-alr3187
TU01510	-0.458463	0	-1.45411	1.25905e-06	-0.995642	0	alr2372-alr2373	PCC7120DELTA_RS13690-PCC7120DELTA_RS13695
TU00291	-0.465153	0	-1.12808	8.59667e-06	-0.662928	0	gyrA	PCC7120DELTA_RS04135	TU00292=devR
TU00620	-0.465689	0	-1.14185	7.96828e-06	-0.676164	0	thiC	PCC7120DELTA_RS06770	TU00619=alr0981
TU00354	-0.469192	0	-1.05801	1.00575e-05	-0.58882	0	asl0550	PCC7120DELTA_RS04680
TU03539	-0.475191	0	-1.11939	1.93984e-05	-0.644204	0	mgtE2	PCC7120DELTA_RS27475	TU03538=asr5183
TU00281	-0.482525	0	-1.18686	7.44925e-05	-0.704332	0	alr0402	PCC7120DELTA_RS03935	TU00282=clpS-all0403
TU01717	-0.483107	0	1.13291	0.000634514	1.61602	0.000197001			TU01718=[PCC7120DELTA_RS31015]
TU03136	-0.486249	0	0.675604	0	1.16185	0.00258038	[all4652]	[PCC7120DELTA_RS24890]
TU02120	-0.490123	0	-1.10269	2.15326e-06	-0.612562	0	[recA]	[PCC7120DELTA_RS18115]	TU02119=NA
TU00558	-0.490334	0	-1.01976	4.05528e-06	-0.529431	0	alr0880	PCC7120DELTA_RS06265	TU00559=asl0881
TU01036	-0.495798	0	-1.01261	0.00434991	-0.516811	0			TU01037=NA
TU00659	-0.495892	0	-1.21509	1.94851e-06	-0.719201	0	natC-natA	PCC7120DELTA_RS07095-PCC7120DELTA_RS07090	TU00658=alr1045
TU02153	-0.502803	0	-1.68319	1.09183e-06	-1.18039	3.60586e-05	all3327-all3326-all3325-all3324-all3323-asl3322-all3321-vgrG-all3319-all3318-all3317-all3316-all3315-all3314-PCC7120DELTA_RS30450	PCC7120DELTA_RS18375-PCC7120DELTA_RS18370-PCC7120DELTA_RS18365-PCC7120DELTA_RS18360-PCC7120DELTA_RS18355-PCC7120DELTA_RS32460-PCC7120DELTA_RS18350-PCC7120DELTA_RS18345-PCC7120DELTA_RS18340-PCC7120DELTA_RS18335-PCC7120DELTA_RS18330-PCC7120DELTA_RS18325-PCC7120DELTA_RS18320-PCC7120DELTA_RS18315-PCC7120DELTA_RS30450	TU02154=NA,TU02155=NA
TU03785	-0.50724	0	1.75993	7.93859e-05	2.26717	4.84972e-05			TU03784=alr7189-alr7190
TU00540	-0.507525	0	-1.36757	1.61385e-06	-0.860046	0	gyrA2-lnt-all0858	PCC7120DELTA_RS06165-PCC7120DELTA_RS06160-PCC7120DELTA_RS06155	TU00541=NA,TU00542=NA
TU01464	-0.510063	0	-1.14487	4.66329e-06	-0.634809	0	clpB	PCC7120DELTA_RS13455
TU02164	-0.512276	0	-1.13438	9.71774e-06	-0.622102	0	alr3338	PCC7120DELTA_RS18430
TU00650	-0.513095	0	-1.56388	1.82021e-06	-1.05079	8.11116e-05	[alr1031]	[PCC7120DELTA_RS07015]
TU03717	-0.518662	0	-1.23961	1.93978e-06	-0.720951	0	all7121-all7120-asl7119-asl7118-all7117-all7116-all7115	PCC7120DELTA_RS28970-PCC7120DELTA_RS28965-PCC7120DELTA_RS28960-PCC7120DELTA_RS32310-PCC7120DELTA_RS28955-PCC7120DELTA_RS28950-PCC7120DELTA_RS28945	TU03718=NA,TU03719=NA,TU03720=NA
TU01340	-0.52675	0	-1.07521	4.11446e-05	-0.548462	0	hisC	PCC7120DELTA_RS12300	TU01339=NA
TU01276	-0.531099	0	-1.13522	1.14103e-05	-0.604122	0	all2008	PCC7120DELTA_RS11845	TU01275=NA,TU01277=[dnaA]
TU03692	-0.532452	0	0.686388	0	1.21884	0.00972069			TU03690=all7072
TU03200	-0.534679	0	-1.71318	5.52594e-07	-1.1785	2.18848e-05	all4732	PCC7120DELTA_RS25275
TU00680	-0.536506	0	-1.22982	1.29539e-06	-0.693312	0	argD	PCC7120DELTA_RS07255	TU00681=NA
TU00380	-0.53903	0	-1.07623	7.72951e-06	-0.537199	0	dxs	PCC7120DELTA_RS04910
TU01560	-0.541051	0	-1.08369	5.03679e-05	-0.542638	0	all2442-all2441	PCC7120DELTA_RS14025-PCC7120DELTA_RS14020	TU01559=bioU
TU03298	-0.5423	0	-1.05793	3.46881e-05	-0.515627	0	surE2	PCC7120DELTA_RS25840
TU03393	-0.54949	0	-1.04325	4.26757e-06	-0.493765	0	gor-all4967	PCC7120DELTA_RS26430-PCC7120DELTA_RS26425	TU03394=NA
TU03160	-0.550236	0	-1.25105	5.03915e-06	-0.700818	0	alr4683	PCC7120DELTA_RS25040
TU02361	-0.553429	0	-1.362	0.00184925	-0.80857	0	alr3589	PCC7120DELTA_RS19675	TU02360=NA
TU02376	-0.554328	0	-1.4407	2.1702e-06	-0.886368	0	alr3606-alr3607	PCC7120DELTA_RS19755-PCC7120DELTA_RS19760
TU00920	-0.55518	0	2.68338	0.000199527	3.23856	0.000180929			TU00919=all1427
TU01230	-0.557462	0	-1.19577	1.18708e-06	-0.638311	0	all1940-all1939	PCC7120DELTA_RS11485-PCC7120DELTA_RS11480
TU00766	-0.559748	0	-1.05725	4.15191e-06	-0.497505	0	rimO-alr1223-alr1224	PCC7120DELTA_RS07960-PCC7120DELTA_RS07965-PCC7120DELTA_RS07970	TU00767=NA,TU00768=all1226-all1225
TU02291	-0.561593	0	-1.10022	0.00027666	-0.538625	0	all3515	PCC7120DELTA_RS19295
TU02605	-0.56276	0	-1.73644	1.29857e-07	-1.17368	6.97651e-06	all3902	PCC7120DELTA_RS21210
TU01052	-0.564403	0	-1.48707	5.95687e-07	-0.92267	0	alr1690	PCC7120DELTA_RS10245	TU01053=furA
TU02527	-0.566593	0	-1.05826	7.79325e-06	-0.491664	0	alr3798-alr3799	PCC7120DELTA_RS20705-PCC7120DELTA_RS20710	TU02528=NA
TU01296	-0.569318	0	-1.44858	1.77629e-06	-0.879262	0	dapF1	PCC7120DELTA_RS12045	TU01295=hfq
TU01500	-0.569616	0	-1.47154	7.52546e-07	-0.901924	0	alr2361	PCC7120DELTA_RS13640	TU01499=asl2360,TU01501=allrt23
TU01268	-0.572798	0	-1.96001	5.92968e-07	-1.38721	2.03779e-05	alr1997-alr1998	PCC7120DELTA_RS11790-PCC7120DELTA_RS11795	TU01269=NA
TU03231	-0.577519	0	-1.17107	4.2148e-06	-0.593548	0	ftsH3	PCC7120DELTA_RS25480	TU03230=psaK,TU03232=NA
TU00677	-0.579162	0	-1.0847	1.71122e-05	-0.505537	0	ileS-alr1074	PCC7120DELTA_RS07220-PCC7120DELTA_RS07225
TU02881	-0.581028	0	-1.06585	4.63345e-06	-0.48482	0	all4289	PCC7120DELTA_RS23135	TU02882=NA
TU01294	-0.583791	0	-1.72919	2.72029e-07	-1.1454	1.43377e-05	alr2046	PCC7120DELTA_RS12035	TU01295=hfq
TU04020	-0.585449	0	-1.33969	2.28043e-06	-0.754245	0	asl8521-all8520	PCC7120DELTA_RS01435-PCC7120DELTA_RS01430
TU02109	-0.589609	0	-1.40135	0.000418092	-0.811739	0	[alr3258]	[PCC7120DELTA_RS18055]
TU02226	-0.593705	0	-1.54729	1.07277e-06	-0.953582	0	all3420	PCC7120DELTA_RS18825	TU02225=alr3419
TU03511	-0.595912	0	-1.02893	0.000167408	-0.433022	0	moeA	PCC7120DELTA_RS27235	TU03510=alr5134-alr5135
TU03383	-0.596303	0	-1.45438	1.47592e-06	-0.858079	0	alr4957	PCC7120DELTA_RS26375
TU03548	-0.605157	0	-1.27904	7.30098e-06	-0.673886	0	mfd	PCC7120DELTA_RS27625	TU03547=alr5214
TU00815	-0.605503	0	-1.3528	2.38157e-05	-0.747302	0	psaX	PCC7120DELTA_RS08250	TU00814=natD
TU03553	-0.606823	0	-1.14144	2.28455e-06	-0.534615	0	tldD	PCC7120DELTA_RS27645
TU00789	-0.609836	0	-1.08825	9.6741e-06	-0.478414	0	argB-alr1246-alr1247	PCC7120DELTA_RS08075-PCC7120DELTA_RS08080-PCC7120DELTA_RS08085	TU00790=pdxH
TU02083	-0.613978	0	-1.25264	6.24107e-06	-0.638658	0	gltX	PCC7120DELTA_RS17775	TU02081=alr3200-bhcM-alr3202-alr3203-alr3204
TU01549	-0.616636	0	-1.48844	6.1279e-07	-0.871807	0	all2430	PCC7120DELTA_RS13965
TU02978	-0.619479	0	-1.16579	1.34425e-06	-0.546311	0	pnp	PCC7120DELTA_RS23655
TU03861	-0.619847	0	-1.0241	7.37676e-06	-0.404255	0			TU03858=alr7292-asr7293-alr7294-alr7295,TU03862=NA,TU03863=NA,TU03864=NA,TU03865=alr7297
TU01548	-0.621439	0	-1.32435	2.44472e-05	-0.702912	0	[alr2428]	[PCC7120DELTA_RS13955]
TU01655	-0.625291	0	-1.05987	2.12309e-05	-0.434584	0	petR-petP	PCC7120DELTA_RS14660-PCC7120DELTA_RS14665	TU01656=all2571
TU00506	-0.627591	0	-1.29982	0.000179857	-0.672231	0	[all0802]	[PCC7120DELTA_RS05880]
TU00415	-0.628544	0	-1.03249	6.53373e-06	-0.403944	0	alr0652-rodA-ndhS-alr0655-[alr0656]	PCC7120DELTA_RS05170-PCC7120DELTA_RS05175-PCC7120DELTA_RS05180-PCC7120DELTA_RS05185-[PCC7120DELTA_RS05190]	TU00416=NA,TU00417=NA,TU00418=NA
TU02165	-0.630866	0	-1.12669	2.76312e-05	-0.495827	0	alr3339-crcB	PCC7120DELTA_RS18435-PCC7120DELTA_RS18440	TU02166=all3341
TU01982	-0.631347	0	-1.18102	1.69147e-06	-0.549671	0	def2-asr3080	PCC7120DELTA_RS17155-PCC7120DELTA_RS17160
TU03838	-0.633569	0	-1.01931	4.97368e-06	-0.385738	0	alr7249	PCC7120DELTA_RS29620	TU03839=NA,TU03840=NA
TU02097	-0.633638	0	-1.4858	3.82305e-06	-0.852161	0	alr3233	PCC7120DELTA_RS17935
TU00919	-0.635752	0	2.96566	4.59761e-07	3.60142	5.23043e-07	all1427	PCC7120DELTA_RS08960	TU00920=NA
TU00351	-0.64632	0	-1.20052	1.95913e-06	-0.5542	0	alr0547-alr0548	PCC7120DELTA_RS04665-PCC7120DELTA_RS04670	TU00352=NA,TU00353=NA
TU00246	-0.650672	0	-1.02597	2.17617e-05	-0.375294	0	alr0331	PCC7120DELTA_RS03595	TU00247=NA
TU02593	-0.653229	0	-1.01491	1.42494e-05	-0.361677	0	all3891	PCC7120DELTA_RS21155	TU02592=alr3890,TU02594=NA
TU03787	-0.654747	0	1.4944	0.000863444	2.14914	0.000247943			TU03784=alr7189-alr7190
TU04029	-0.658506	0	-1.22434	0.00574834	-0.565837	0	PCC7120DELTA_RS30740	PCC7120DELTA_RS30740
TU01388	-0.661509	0	-1.44718	1.5477e-06	-0.785666	0	all2166	PCC7120DELTA_RS12670
TU00112	-0.662559	0	-1.02439	0.000153485	-0.36183	0	alr0162	PCC7120DELTA_RS02770	TU00113=NA
TU01563	-0.664785	0	-1.48627	3.78304e-07	-0.821481	0	dnaJ-asr2448-rsgA	PCC7120DELTA_RS14050-PCC7120DELTA_RS14055-PCC7120DELTA_RS14060	TU01564=NA
TU02224	-0.66532	0	-1.12043	8.87109e-05	-0.455114	0			TU02223=all3418
TU03552	-0.676538	0	-1.04892	5.4337e-06	-0.372384	0	pmbA	PCC7120DELTA_RS27640	TU03551=hemJ
TU03673	-0.68341	0	-1.08876	0.000669993	-0.405349	0			TU03670=[all7030]
TU02918	-0.687505	0	-1.53191	1.61317e-06	-0.844401	0	all4343	PCC7120DELTA_RS23395	TU02919=NA
TU03512	-0.690978	0	-1.40078	4.88623e-06	-0.709802	0	all5137	PCC7120DELTA_RS27240	TU03513=NA,TU03514=NA
TU03428	-0.691995	0	-2.05631	1.01805e-06	-1.36431	4.43324e-05	PCC7120DELTA_RS31980-all5013-hisS-all5011	PCC7120DELTA_RS31980-PCC7120DELTA_RS26660-PCC7120DELTA_RS26655-PCC7120DELTA_RS26650	TU03429=NA
TU01555	-0.692524	0	-1.02673	0.0007573	-0.334209	0	asl2435	PCC7120DELTA_RS13990	TU01554=alr2434
TU01633	-0.693259	0	0.976831	0	1.67009	0.000221059	nifX2	PCC7120DELTA_RS14485
TU03443	-0.695606	0	-1.43285	1.6968e-06	-0.737246	0	tonB3	PCC7120DELTA_RS26765	TU03441=alr5034-alr5035
TU00591	-0.700041	0	-1.1199	9.71459e-05	-0.419859	0	alr0942	PCC7120DELTA_RS06575
TU02296	-0.705802	0	-1.2058	1.61385e-06	-0.499993	0	leuA	PCC7120DELTA_RS19330	TU02295=all3521-all3520,TU02297=NA,TU02298=asl3523
TU02971	-0.71006	0	-1.24852	3.69873e-06	-0.538463	0	fabI-hisB	PCC7120DELTA_RS23630-PCC7120DELTA_RS23625	TU02972=NA,TU02973=NA
TU00018	-0.711673	0	-1.02935	1.80653e-05	-0.317673	0	menA-menC-menE	PCC7120DELTA_RS02140-PCC7120DELTA_RS02145-PCC7120DELTA_RS02150
TU02179	-0.713496	0	-1.11964	6.04624e-06	-0.406142	0	ndhH	PCC7120DELTA_RS18515
TU01099	-0.718652	0	-1.0608	5.2918e-06	-0.342151	0	dnaK	PCC7120DELTA_RS10505	TU01097=all1741,TU01100=por
TU00244	-0.721913	0	-1.30289	1.6512e-06	-0.580981	0	psaD	PCC7120DELTA_RS03585
TU03633	-0.724981	0	0.312714	0	1.0377	0.0297151			TU03632=alr5340
TU01094	-0.727481	0	-1.0767	0.000226231	-0.34922	0	all1736	PCC7120DELTA_RS10480	TU01093=asr1734
TU02537	-0.727513	0	-1.04781	4.15191e-06	-0.320298	0	carB	PCC7120DELTA_RS20760
TU02263	-0.727802	0	-1.06739	5.05209e-05	-0.339591	0	psaC	PCC7120DELTA_RS31075
TU03309	-0.734411	0	-1.37015	1.43549e-06	-0.635734	0	asl4862-ppc-asl4860	PCC7120DELTA_RS25915-PCC7120DELTA_RS25910-PCC7120DELTA_RS25905	TU03308=NA,TU03310=NA,TU03311=alr4863-alr4864
TU02920	-0.737394	0	-1.08208	7.92599e-06	-0.344689	0	gltS	PCC7120DELTA_RS23400	TU02921=NA,TU02922=NA
TU02853	-0.738177	0	-1.41122	4.01978e-06	-0.673041	0	cytA	PCC7120DELTA_RS22970	TU02854=all4252
TU03747	-0.740952	0	0.709662	0	1.45061	0.00228592
TU01187	-0.746264	0	-1.22208	7.39311e-05	-0.475812	0	all1863	PCC7120DELTA_RS11105
TU03215	-0.748776	0	-1.05757	0.000214509	-0.30879	0	pdxA	PCC7120DELTA_RS25380	TU03216=PCC7120DELTA_RS32705-PCC7120DELTA_RS32700
TU01613	-0.76129	0	-1.46981	1.45205e-06	-0.70852	0	all2507	PCC7120DELTA_RS14365	TU01612=NA
TU01033	-0.76862	0	-1.0627	0.00464814	-0.294082	0	asl1664	PCC7120DELTA_RS10125
TU03088	-0.776525	0	-1.15376	1.67634e-06	-0.37724	0	pstS2-pstC2-pstA2-pstB2	PCC7120DELTA_RS24515-PCC7120DELTA_RS24510-PCC7120DELTA_RS24505-PCC7120DELTA_RS24500	TU03087=trmFO,TU03089=NA
TU01969	-0.777205	0	-1.05291	1.65044e-05	-0.275703	0	aroF3	PCC7120DELTA_RS17010	TU01970=all3051
TU01498	-0.779828	0	-1.18024	6.83213e-06	-0.400409	0	alr2359	PCC7120DELTA_RS13630
TU03502	-0.781598	0	-1.2405	9.23743e-05	-0.458904	0	alr5121	PCC7120DELTA_RS27155	TU03503=all5122
TU01156	-0.781956	0	-1.23879	0.000116638	-0.456836	0	[glpK]	[PCC7120DELTA_RS10835]
TU02092	-0.783289	0	-1.39033	0.000101176	-0.607041	0	T4	PCC7120DELTA_RS31855
TU00232	-0.788222	0	-1.15026	6.09056e-06	-0.362038	0	metH	PCC7120DELTA_RS03490	TU00233=NA,TU00234=NA
TU03333	-0.790213	0	0.226348	0	1.01656	0.0100776			TU03332=alr4890-alr4891
TU01043	-0.790618	0	-1.32987	2.5815e-05	-0.539251	0	[asl1679]-all1678	[PCC7120DELTA_RS10190]-PCC7120DELTA_RS10185
TU02812	-0.792863	0	-1.0489	3.59151e-05	-0.256032	0	alr4172	PCC7120DELTA_RS22590
TU00177	-0.796565	0	-1.26699	1.08148e-06	-0.470423	0	alr0237	PCC7120DELTA_RS03160	TU00178=NA
TU00723	-0.799039	0	-1.02081	8.04256e-05	-0.221769	0	[alr1138]	[PCC7120DELTA_RS07550]	TU00724=NA
TU00952	-0.799049	0	-1.37686	8.60289e-06	-0.577808	0	[all1523]-[panB]	PCC7120DELTA_RS09410-PCC7120DELTA_RS09405	TU00951=NA
TU01539	-0.815255	0	-1.13198	2.28043e-06	-0.316725	0	alaS	PCC7120DELTA_RS13905
TU01929	-0.815298	0	-1.06812	7.37179e-05	-0.252825	0	[alr2984]	[PCC7120DELTA_RS16680]
TU00408	-0.815696	0	-1.25008	2.32897e-06	-0.434379	0	exbB1-exbD1	PCC7120DELTA_RS05130-PCC7120DELTA_RS05135	TU00407=NA
TU01972	-0.817379	0	-1.75031	9.5302e-07	-0.932931	0	all3054	PCC7120DELTA_RS17030	TU01973=NA
TU03926	-0.819525	0	0.229911	0	1.04944	0.000159198	alr7352	PCC7120DELTA_RS30115	TU03925=PCC7120DELTA_RS32520
TU03798	-0.823227	0	-1.38203	7.05573e-05	-0.558808	0			TU03797=alr7204
TU01320	-0.825912	0	-1.36703	6.17226e-06	-0.541121	0	thrC	PCC7120DELTA_RS12175	TU01319=[alr2071]
TU01194	-0.834113	0	-1.22848	8.8666e-05	-0.39437	0	all1876	PCC7120DELTA_RS11170	TU01195=NA
TU01592	-0.840154	0	0.249079	0	1.08923	0.000350272	blaOXA	PCC7120DELTA_RS14225	TU01591=alr2478-alr2479
TU01953	-0.841884	0	-1.0658	3.22346e-05	-0.223918	0	alr3026-alr3027	PCC7120DELTA_RS16890-PCC7120DELTA_RS16895	TU01954=NA,TU01955=all3029-all3028
TU01561	-0.842073	0	-1.97574	1.14103e-05	-1.13367	0.00104171	tadA-pilT	PCC7120DELTA_RS14035-PCC7120DELTA_RS14030
TU02013	-0.842937	0	-1.12707	2.18961e-05	-0.284136	0	all3116	PCC7120DELTA_RS17335	TU02012=alr3115
TU02066	-0.843774	0	-1.2794	7.15267e-05	-0.435622	0	all3179	PCC7120DELTA_RS17645	TU02064=alr3175-alr3176-alr3177-hpsU
TU03467	-0.848834	0	-1.08946	2.00641e-06	-0.240621	0	gap2	PCC7120DELTA_RS26885	TU03465=anacyp40-thiL
TU01352	-0.849857	0	-1.00302	0.000101677	-0.153165	0	alr2104	PCC7120DELTA_RS12360	TU01353=acpD
TU00489	-0.854092	0	-1.08485	6.65237e-06	-0.23076	0	shc	PCC7120DELTA_RS05755	TU00488=asr0773-alr0774
TU01879	-0.858283	0	0.597589	0	1.45587	2.03779e-05	rbpB	PCC7120DELTA_RS16405
TU00267	-0.858488	0	-1.01049	0.000196415	-0.151998	0	[PCC7120DELTA_RS03805]	[PCC7120DELTA_RS03805]	TU00266=NA,TU00268=NA
TU01556	-0.859356	0	-1.02163	4.50305e-06	-0.162269	0	aspS	PCC7120DELTA_RS13995	TU01557=NA
TU01393	-0.861872	0	-1.06721	9.0926e-06	-0.205342	0	all2170	PCC7120DELTA_RS12695	TU01392=alr2169
TU00562	-0.863003	0	0.458829	0	1.32183	0.00348734	psbK-asl0884-[psbM]	PCC7120DELTA_RS06285-PCC7120DELTA_RS06280-[PCC7120DELTA_RS30825]
TU02858	-0.864697	0	-1.32575	1.5477e-06	-0.461049	0	acs	PCC7120DELTA_RS22995	TU02857=gdhA,TU02859=NA
TU01063	-0.872484	0	-1.55895	3.19538e-06	-0.686463	0	all1699	PCC7120DELTA_RS10295	TU01062=alr1698
TU01237	-0.87518	0	-1.97991	3.10577e-07	-1.10473	3.97248e-05	ffh	PCC7120DELTA_RS11540
TU01832	-0.878715	0	-1.24168	1.23194e-05	-0.362968	0	all2852	PCC7120DELTA_RS16015	TU01831=alr2851,TU01833=NA
TU02411	-0.880763	0	-1.3773	1.25509e-06	-0.496538	0	purL	PCC7120DELTA_RS19990	TU02410=NA
TU00330	-0.881546	0	-1.10787	4.78495e-06	-0.226329	0	all0513	PCC7120DELTA_RS04485
TU01573	-0.887666	0	2.09801	8.29241e-07	2.98568	3.67628e-07			TU01572=all2457
TU00798	-0.89548	0	-1.46602	1.17247e-06	-0.570543	0	[alr1260]-ftsH	PCC7120DELTA_RS08140-PCC7120DELTA_RS08145	TU00797=NA
TU01193	-0.89625	0	-1.17996	6.64224e-06	-0.28371	0	all1875	PCC7120DELTA_RS11165
TU01300	-0.896911	0	-1.35335	2.76917e-06	-0.45644	0	ggt	PCC7120DELTA_RS12060	TU01301=asl2052
TU02893	-0.900704	0	-1.28014	2.86925e-06	-0.379435	0	all4307-[all4306]	PCC7120DELTA_RS23220-[PCC7120DELTA_RS23215]	TU02892=alr4305-PCC7120DELTA_RS31940
TU02671	-0.911478	0	-1.13908	1.14408e-05	-0.227598	0	rseP-nth	PCC7120DELTA_RS21565-PCC7120DELTA_RS21560	TU02672=NA
TU01321	-0.912446	0	-1.24199	9.22057e-06	-0.329548	0	argJ-alr2074-alr2075	PCC7120DELTA_RS12180-PCC7120DELTA_RS12185-PCC7120DELTA_RS12190
TU00471	-0.921053	0	-1.13386	1.26444e-05	-0.212806	0	rpsU1	PCC7120DELTA_RS05590
TU00687	-0.933475	0	-1.10525	7.92341e-05	-0.171778	0	alr1093	PCC7120DELTA_RS07320	TU00686=cysS-all1091-all1090-all1089-all1088
TU00392	-0.934148	0	-1.31078	2.65798e-05	-0.376637	0	alr0616-cpcS-alr0618	PCC7120DELTA_RS04995-PCC7120DELTA_RS05000-PCC7120DELTA_RS05005	TU00393=NA
TU01975	-0.945756	0	-1.03015	5.05209e-05	-0.0843926	0	[hisD2]	[PCC7120DELTA_RS17040]
TU00729	-0.952778	0	-1.68422	1.0236e-06	-0.731446	0	alr1143	PCC7120DELTA_RS07575
TU02692	-0.955989	0	-1.26087	6.62045e-05	-0.304883	0	all4003-psaL2	PCC7120DELTA_RS21730-PCC7120DELTA_RS21725
TU00370	-0.956182	0	-1.07638	7.30098e-06	-0.120202	0	alr0576-alr0577	PCC7120DELTA_RS04805-PCC7120DELTA_RS04810	TU00371=rplI-all0578
TU00832	-0.958405	0	-1.24948	1.7546e-06	-0.291079	0	[all1319]-valS	[PCC7120DELTA_RS08425]-PCC7120DELTA_RS08420	TU00833=NA
TU00485	-0.967795	0	-1.06641	0.00318865	-0.0986198	0			TU00484=all0769-[all0768]
TU02140	-0.968524	0	-1.14446	2.14353e-06	-0.17594	0	ndhV	PCC7120DELTA_RS18235	TU02141=all3298
TU01575	-0.968713	0	-1.03033	0.0496415	-0.0616161	0	allrt24	PCC7120DELTA_RS14115
TU01116	-0.969879	0	-1.27613	1.09183e-06	-0.306247	0	all1761-nusB-ftsY	PCC7120DELTA_RS10600-PCC7120DELTA_RS10595-PCC7120DELTA_RS10590
TU03151	-0.971576	0	-1.21084	3.42498e-05	-0.23926	0	nadA	PCC7120DELTA_RS24990
TU03672	-0.979109	0	0.0469159	0	1.02602	0.00785041			TU03670=[all7030]
TU02409	-0.983306	0	-1.13036	6.64224e-06	-0.147054	0	purF-all3650	PCC7120DELTA_RS19985-PCC7120DELTA_RS19980	TU02406=alr3646-alr3647-alr3648-alr3649,TU02410=NA
TU02715	-0.984635	0	-1.13944	1.5303e-06	-0.154806	0	nrdJ-asl4034	PCC7120DELTA_RS21890-PCC7120DELTA_RS21885
TU01991	-0.985971	0	0.341961	0	1.32793	0.0201373	Yfr2a	Yfr2a
TU02526	-0.989097	0	-1.00301	0.000107945	-0.0139108	0	all3797	PCC7120DELTA_RS20700
TU03676	-0.989605	0	-1.19537	0.00126621	-0.205763	0	[asl7034]	[PCC7120DELTA_RS28570]
TU02221	-0.991786	0	-1.06304	6.24107e-06	-0.0712592	0	alr3411-rpmH-rnpA-alr3414-yidC-alr3416-alr3417	PCC7120DELTA_RS18785-PCC7120DELTA_RS31070-PCC7120DELTA_RS18790-PCC7120DELTA_RS18795-PCC7120DELTA_RS18800-PCC7120DELTA_RS18805-PCC7120DELTA_RS18810	TU02222=NA,TU02223=all3418
TU02300	-0.992335	0	-1.85748	3.47497e-07	-0.865143	0	[alr3525]	[PCC7120DELTA_RS19345]	TU02301=all3526
TU02598	-0.993767	0	-1.51743	6.26545e-07	-0.523663	0	all3895-all3894	PCC7120DELTA_RS21175-PCC7120DELTA_RS21170	TU02599=NA
TU00999	-0.994435	0	-1.56372	1.18428e-06	-0.569287	0	all1601	PCC7120DELTA_RS09815	TU00998=alr1600
TU03551	-0.995446	0	-1.25481	6.18547e-05	-0.259367	0	hemJ	PCC7120DELTA_RS27635	TU03550=NA,TU03552=pmbA
TU01603	-0.998154	0	-1.33525	3.80956e-06	-0.337093	0	SufB-sufC-sufD-sufS-alr2496	PCC7120DELTA_RS14290-PCC7120DELTA_RS14295-PCC7120DELTA_RS14300-PCC7120DELTA_RS14305-PCC7120DELTA_RS14310	TU01604=NA,TU01605=NA,TU01606=ispG-all2500-argC-wecB
TU01297	-1.00005	0.000150941	-1.01144	0.000111029	-0.0113925	0	alr2049	PCC7120DELTA_RS12050	TU01298=NA,TU01299=all2050
TU02533	-1.00154	6.13565e-06	-0.911298	0	0.0902394	0	speY	PCC7120DELTA_RS20735	TU02534=fabG2
TU03332	-1.00183	1.82345e-05	-0.941857	0	0.0599692	0	alr4890-alr4891	PCC7120DELTA_RS26050-PCC7120DELTA_RS26055	TU03333=NA,TU03334=all4892
TU02717	-1.00228	4.90578e-05	-0.843618	0	0.158661	0	cysE	PCC7120DELTA_RS21900	TU02716=alr4036
TU02824	-1.00386	1.63478e-05	-0.450708	0	0.553155	0	infA	PCC7120DELTA_RS22695	TU02825=NA
TU02159	-1.00539	4.71103e-05	-0.905099	0	0.100294	0	all3332	PCC7120DELTA_RS18400	TU02160=NA
TU03535	-1.0064	9.53415e-05	-0.172096	0	0.834304	0	modA	PCC7120DELTA_RS27445	TU03536=all5179
TU00996	-1.00935	3.40889e-05	-1.10661	1.58934e-05	-0.097254	0	desC-desA-all1597	PCC7120DELTA_RS09805-PCC7120DELTA_RS09800-PCC7120DELTA_RS09795	TU00997=NA,TU00998=alr1600
TU01917	-1.01099	1.27192e-05	-0.527211	0	0.48378	0	all2971	PCC7120DELTA_RS16620
TU03223	-1.0133	2.69055e-05	-0.854562	0	0.15874	0	PCC7120DELTA_RS25425-all4763-[all4762]	PCC7120DELTA_RS25425-PCC7120DELTA_RS25420-[PCC7120DELTA_RS25415]	TU03222=NA,TU03224=alr4766
TU03538	-1.01708	0.0194036	-0.260043	0	0.75704	0	asr5183	PCC7120DELTA_RS27470	TU03539=mgtE2
TU02993	-1.01746	5.78181e-06	-1.12611	2.57475e-06	-0.108643	0	alr4416-alr4417	PCC7120DELTA_RS23750-PCC7120DELTA_RS23755	TU02994=all4418
TU01100	-1.0206	9.24475e-06	-1.2965	1.66302e-06	-0.275897	0	por	PCC7120DELTA_RS10510	TU01099=dnaK
TU03799	-1.02151	0.0226149	-0.025566	0	0.99594	0
TU02343	-1.02404	7.46662e-06	-0.776962	0	0.247079	0	ppa-all3569-all3568-all3567-mtnA	PCC7120DELTA_RS19570-PCC7120DELTA_RS19565-PCC7120DELTA_RS19560-PCC7120DELTA_RS19555-PCC7120DELTA_RS19550	TU02344=NA,TU02345=NA
TU03075	-1.02423	4.90743e-06	-0.668412	0	0.355813	0	alr4551-cysK2-alr4553-alr4554	PCC7120DELTA_RS24395-PCC7120DELTA_RS24400-PCC7120DELTA_RS24405-PCC7120DELTA_RS24410	TU03076=all4555
TU03534	-1.02546	1.75163e-05	-0.739129	0	0.286336	0	all5177-all5176	PCC7120DELTA_RS27440-PCC7120DELTA_RS27435
TU02868	-1.02625	4.90743e-06	-2.01546	5.67216e-08	-0.989209	0	alr4267-alr4268-hpnH-alr4270	PCC7120DELTA_RS23030-PCC7120DELTA_RS23035-PCC7120DELTA_RS23040-PCC7120DELTA_RS23045
TU02962	-1.02797	1.01169e-05	-0.702308	0	0.325666	0	hemB	PCC7120DELTA_RS23575	TU02963=all4382-all4381
TU00730	-1.03349	4.49514e-06	-2.11743	4.14245e-08	-1.08394	1.26558e-05	alr1144	PCC7120DELTA_RS07580
TU01552	-1.03375	0.000183596	-1.19789	5.58116e-05	-0.164139	0	[modB]	[PCC7120DELTA_RS13980]	TU01551=NA
TU03585	-1.03421	1.27192e-05	-1.24409	3.19538e-06	-0.209873	0	sigA	PCC7120DELTA_RS27860	TU03586=NA
TU03319	-1.04248	0.00148664	-1.00202	0.00148197	0.0404669	0	[all4875]	[PCC7120DELTA_RS25975]	TU03318=NA
TU00378	-1.04676	6.65179e-05	-1.11021	3.67384e-05	-0.0634543	0	asl0597-all0596	PCC7120DELTA_RS04900-PCC7120DELTA_RS04895
TU02142	-1.05067	4.46015e-06	-1.37316	7.21996e-07	-0.322485	0	acsF3	PCC7120DELTA_RS18245
TU02982	-1.05101	0.0452111	0.337861	0	1.38887	0.0192958			TU02983=all4402-all4401-PCC7120DELTA_RS31190
TU02791	-1.05166	1.22038e-05	-1.38109	1.70726e-06	-0.329427	0	all4145-[grpE2]	PCC7120DELTA_RS22450-[PCC7120DELTA_RS22445]	TU02792=NA
TU00167	-1.05212	1.06805e-05	-0.482377	0	0.569748	0	gltA	PCC7120DELTA_RS03085	TU00166=as_gltA,TU00168=NA
TU00857	-1.0532	2.70885e-05	-1.0933	1.79935e-05	-0.0400976	0	alr1346	PCC7120DELTA_RS08560	TU00858=NA
TU02227	-1.05853	9.13728e-06	-1.148	4.64013e-06	-0.0894641	0	petB-petD	PCC7120DELTA_RS18830-PCC7120DELTA_RS18835
TU00353	-1.06145	8.23991e-05	-2.19602	6.26545e-07	-1.13458	0.000133947			TU00351=alr0547-alr0548
TU03314	-1.06514	2.42815e-05	-0.537599	0	0.527541	0	all4869	PCC7120DELTA_RS25945	TU03315=alr4870
TU03710	-1.06519	0.00322865	0.276206	0	1.3414	0.00152718			TU03709=alr7102-alr7103-asr7104
TU02882	-1.06652	0.000514169	-1.09628	0.000339682	-0.0297581	0			TU02881=all4289
TU02523	-1.06661	4.77387e-06	-1.71623	2.13999e-07	-0.649613	0	trpB2	PCC7120DELTA_RS20685	TU02524=NA
TU02777	-1.06685	7.28469e-06	-1.38362	1.20528e-06	-0.316778	0	thrA	PCC7120DELTA_RS22330
TU02727	-1.07087	0.000632929	-0.964878	0	0.105989	0	all4051	PCC7120DELTA_RS21965	TU02728=NA
TU03120	-1.07098	4.38898e-05	-1.06003	3.91837e-05	0.0109493	0	ilvN	PCC7120DELTA_RS24765
TU03991	-1.07117	0.0125328	-0.628191	0	0.442975	0	[all7659]	[PCC7120DELTA_RS00780]	TU03990=NA
TU03074	-1.07189	1.09192e-05	-1.33682	2.1702e-06	-0.264934	0	alr4550	PCC7120DELTA_RS24390
TU00248	-1.07484	0.000181733	-1.3874	2.73529e-05	-0.312561	0	[all0334]-all0333	[PCC7120DELTA_RS03610]-PCC7120DELTA_RS03605
TU01996	-1.07499	1.96103e-05	-1.22928	6.86823e-06	-0.154297	0	purH	PCC7120DELTA_RS17220	TU01994=alr3092
TU03434	-1.07501	2.82381e-05	-1.17705	1.30958e-05	-0.10204	0	all5020-aroA	PCC7120DELTA_RS26690-PCC7120DELTA_RS26685	TU03435=alr5021
TU02513	-1.07865	6.15981e-06	-1.27702	1.7546e-06	-0.198372	0	all3785	PCC7120DELTA_RS20640	TU02512=NA,TU02514=NA
TU00073	-1.08133	1.63478e-05	-1.25903	5.09126e-06	-0.177695	0	psaL1	PCC7120DELTA_RS02490
TU03092	-1.08199	1.6668e-05	-1.90252	4.18937e-07	-0.820534	0	pbp3	PCC7120DELTA_RS24535	TU03093=all4581-PCC7120DELTA_RS24540
TU03626	-1.08201	0.00929556	-0.350125	0	0.731886	0	[all5322]	[PCC7120DELTA_RS28155]
TU02660	-1.0854	5.97655e-06	-1.06567	5.89322e-06	0.0197343	0	alr3955	PCC7120DELTA_RS21485	TU02659=NA
TU00367	-1.08657	0.027603	0.593838	0	1.68041	0.00522603	[asl0572]	[PCC7120DELTA_RS04785]
TU03017	-1.0873	4.39085e-06	-1.45548	6.15917e-07	-0.368182	0	all4462-all4461	PCC7120DELTA_RS23965-PCC7120DELTA_RS23960
TU00859	-1.08746	3.30415e-06	-0.42794	0	0.659515	0	sir-alr1349	PCC7120DELTA_RS08570-PCC7120DELTA_RS08575
TU02539	-1.08797	1.74335e-05	-1.13445	1.13136e-05	-0.046474	0	sigD	PCC7120DELTA_RS20765	TU02540=NA
TU03209	-1.08898	5.68342e-06	-1.41946	9.76064e-07	-0.330488	0	lpdA	PCC7120DELTA_RS25335
TU03082	-1.09365	4.48166e-06	-1.1426	2.84537e-06	-0.0489538	0	fba	PCC7120DELTA_RS24455
TU03520	-1.09628	0.000230874	-1.9461	4.29269e-06	-0.849817	0	psaA-psaB	PCC7120DELTA_RS27325-PCC7120DELTA_RS27330
TU03745	-1.09864	6.5933e-05	-1.77252	2.27062e-06	-0.673885	0	all7137	PCC7120DELTA_RS29050	TU03744=NA
TU03916	-1.10212	8.62885e-05	-0.846255	0	0.255862	0	all7344	PCC7120DELTA_RS30075	TU03917=NA
TU00564	-1.10338	7.63013e-06	-0.644549	0	0.45883	0	rpiA	PCC7120DELTA_RS06300
TU00529	-1.10366	4.46015e-06	-0.975486	0	0.128176	0	tatA-pth	PCC7120DELTA_RS06085-PCC7120DELTA_RS06080	TU00528=rpsU2
TU00068	-1.10652	5.01363e-05	-1.4075	8.3491e-06	-0.30098	0	sds	PCC7120DELTA_RS02455
TU03795	-1.10979	0.00189597	-0.635855	0	0.473938	0	[alr7203]	[PCC7120DELTA_RS29385]
TU02241	-1.11345	1.68315e-05	-1.61749	1.28431e-06	-0.50404	0	chlB	PCC7120DELTA_RS18930
TU03845	-1.11386	8.5126e-06	-1.36306	1.93692e-06	-0.249202	0	PCC7120DELTA_RS29655-crtI	PCC7120DELTA_RS29655-PCC7120DELTA_RS29645	TU03844=alr7253-PCC7120DELTA_RS29640,TU03846=PCC7120DELTA_RS32320
TU00074	-1.11444	5.15672e-06	-1.61488	4.65836e-07	-0.500439	0	psaF-psaJ	PCC7120DELTA_RS02500-PCC7120DELTA_RS02495
TU03668	-1.11461	1.38856e-05	0.0913988	0	1.20601	2.55142e-05	all7027-all7026	PCC7120DELTA_RS28535-PCC7120DELTA_RS28530	TU03669=NA
TU02958	-1.11604	4.94259e-06	-0.725036	0	0.391002	0	all4377	PCC7120DELTA_RS23560
TU01465	-1.12193	1.15257e-05	-0.967237	0	0.154696	0	htpG	PCC7120DELTA_RS13460
TU00688	-1.12739	0.0214287	0.433673	0	1.56107	0.006704
TU02542	-1.1287	0.000803704	-1.27777	0.000288571	-0.14907	0	mutT	PCC7120DELTA_RS20775
TU02698	-1.1306	0.000305651	-1.3965	6.26408e-05	-0.265898	0	alr4009-[alr4010]	PCC7120DELTA_RS21760-[PCC7120DELTA_RS21765]	TU02699=NA
TU01562	-1.13183	4.93902e-06	-1.54187	6.26545e-07	-0.410041	0	grpE-dnaK2	PCC7120DELTA_RS14040-PCC7120DELTA_RS14045
TU03760	-1.13381	8.5126e-06	-1.33954	2.43591e-06	-0.205728	0	alr7162-PCC7120DELTA_RS31335-alr7163	PCC7120DELTA_RS29175-PCC7120DELTA_RS31335-PCC7120DELTA_RS29180	TU03761=NA,TU03762=NA
TU02742	-1.13573	1.43652e-05	-0.668299	0	0.467429	0	alr4072	PCC7120DELTA_RS22070
TU01888	-1.13603	6.22986e-06	-0.980937	0	0.155093	0	sodB	PCC7120DELTA_RS16455	TU01889=PCC7120DELTA_RS31825
TU00197	-1.13827	1.46838e-05	-0.741218	0	0.397052	0	petE	PCC7120DELTA_RS03265
TU02903	-1.14741	3.32791e-06	-0.982442	0	0.16497	0	psaE-alr4320	PCC7120DELTA_RS23275-PCC7120DELTA_RS23280
TU03302	-1.15261	3.16904e-05	-1.88925	1.11985e-06	-0.736642	0	secA	PCC7120DELTA_RS25865
TU03290	-1.15411	0.000138674	-0.600965	0	0.553141	0	alr4837	PCC7120DELTA_RS25795	TU03291=all4838
TU00470	-1.15627	7.86241e-06	-0.722505	0	0.433763	0	rbpA	PCC7120DELTA_RS05585
TU01180	-1.15865	1.74335e-05	-1.84222	7.88525e-07	-0.683571	0	alr1850	PCC7120DELTA_RS11025
TU00181	-1.16331	0.000166832	-0.804317	0	0.358989	0	asr0243	PCC7120DELTA_RS03190	TU00182=all0245-allrt04-all0244
TU02815	-1.16574	0.00105891	-0.383106	0	0.782634	0			TU02813=[deoC]-recO-alr4176-alr4178
TU04007	-1.16851	0.000227413	-0.383636	0	0.784873	0	alr8025	PCC7120DELTA_RS01025	TU04008=asl8027-all8026
TU03909	-1.17498	0.000174504	-0.10999	0	1.06499	0.000661402	all7335	PCC7120DELTA_RS30035	TU03908=alr7334
TU03413	-1.17571	0.0028982	-0.953055	0	0.222655	0
TU01455	-1.17598	1.01169e-05	-0.845005	0	0.330977	0	ilvC	PCC7120DELTA_RS13420
TU00573	-1.18125	7.4052e-05	-1.23931	4.33843e-05	-0.0580587	0	all0921	PCC7120DELTA_RS06465	TU00572=alr0920
TU02365	-1.18305	2.1676e-05	-1.17312	1.93829e-05	0.00993219	0	alr3596	PCC7120DELTA_RS19710	TU02366=asl3597
TU01204	-1.18356	5.88949e-06	-1.15616	6.03526e-06	0.0274027	0	serA-prmA-alr1892	PCC7120DELTA_RS11240-PCC7120DELTA_RS11245-PCC7120DELTA_RS11250	TU01205=trxA3
TU00872	-1.18369	8.74722e-05	-0.757403	0	0.426288	0	alr1362	PCC7120DELTA_RS08645	TU00873=all1363
TU01357	-1.18464	4.32135e-06	-1.43627	1.10628e-06	-0.251628	0	alr2114	PCC7120DELTA_RS12410	TU01358=all2116-all2115
TU02939	-1.18703	1.01169e-05	-2.09096	2.45496e-07	-0.903929	0	chlH	PCC7120DELTA_RS23505
TU00621	-1.19021	1.14621e-05	-1.17021	1.07869e-05	0.0199958	0	all0985	PCC7120DELTA_RS06785
TU00242	-1.19257	3.84178e-06	-0.908526	0	0.284044	0	ccmK3-ccmK4	PCC7120DELTA_RS03525-PCC7120DELTA_RS03530
TU02781	-1.19564	1.853e-06	-1.0941	2.91324e-06	0.101546	0	metK2	PCC7120DELTA_RS22345	TU02782=all4125
TU01168	-1.1963	7.0961e-06	-0.851066	0	0.345232	0	all1826	PCC7120DELTA_RS10905	TU01169=icd
TU00960	-1.19828	1.30675e-05	-0.950549	0	0.247732	0	all1542-all1541	PCC7120DELTA_RS09510-PCC7120DELTA_RS09505	TU00959=alr1536-alr1537-alr1538-alr1539,TU00961=alr1540
TU03331	-1.19879	5.15592e-05	-0.957947	0	0.240843	0	alr4888	PCC7120DELTA_RS26040
TU02378	-1.19897	0.00691159	-1.51528	0.00147294	-0.316306	0	pNC_4360388f	pNC_4360388f
TU01062	-1.19939	0.000132725	-1.38072	4.22997e-05	-0.181326	0	alr1698	PCC7120DELTA_RS10290	TU01063=all1699
TU02548	-1.19969	6.74831e-06	-1.14849	7.74648e-06	0.0511988	0	rpaB-[all3821]	PCC7120DELTA_RS20825-[PCC7120DELTA_RS20820]	TU02549=NA
TU03998	-1.20176	0.00019131	0.300454	0	1.50222	0.000110352	all7663	PCC7120DELTA_RS00800
TU01244	-1.20708	2.73041e-06	-1.5473	5.34077e-07	-0.340225	0	alr1963	PCC7120DELTA_RS11600	TU01245=all1964
TU02205	-1.21115	5.49605e-06	-0.89209	0	0.319062	0	purB	PCC7120DELTA_RS18710	TU02206=PCC7120DELTA_RS18715
TU02404	-1.21124	1.45703e-06	-1.58377	2.61081e-07	-0.372529	0	alr3644-PCC7120DELTA_RS19950-alr3645	PCC7120DELTA_RS19945-PCC7120DELTA_RS19950-PCC7120DELTA_RS19955	TU02403=NA,TU02405=NA
TU03997	-1.21146	0.00250592	0.349638	0	1.5611	0.00101572	all7662	PCC7120DELTA_RS00795	TU03995=alr7661
TU00957	-1.21734	5.14979e-06	-0.542081	0	0.675264	0	rca	PCC7120DELTA_RS09465
TU00413	-1.22087	4.94259e-06	-1.20538	4.70113e-06	0.0154842	0	hemF	PCC7120DELTA_RS05160
TU02930	-1.22368	1.52291e-05	-0.795293	0	0.428389	0	alr4354	PCC7120DELTA_RS23450	TU02929=asl4353,TU02931=NA,TU02932=all4355
TU02864	-1.22496	4.75842e-05	-0.860866	0	0.364093	0	petN-PCC7120DELTA_RS32470	PCC7120DELTA_RS31180-PCC7120DELTA_RS32470	TU02865=NA
TU04009	-1.23166	0.00139526	-1.15557	0.00160711	0.0760889	0
TU01782	-1.23392	1.94928e-06	-1.43881	7.12895e-07	-0.20489	0	alr2764-alr2765-alr2766	PCC7120DELTA_RS15590-PCC7120DELTA_RS15595-PCC7120DELTA_RS15600
TU02009	-1.23506	0.00244716	-0.53608	0	0.698975	0	all3110	PCC7120DELTA_RS17305	TU02008=asr3109
TU04021	-1.23815	4.34568e-05	-1.3229	2.35367e-05	-0.0847487	0	alr8535	PCC7120DELTA_RS01500	TU04022=NA
TU00340	-1.23938	8.18267e-05	-2.2329	1.43549e-06	-0.993516	0	patA	PCC7120DELTA_RS04530	TU00339=cobA
TU00004	-1.24097	0.00379919	-0.614521	0	0.626454	0
TU03137	-1.24225	0.00105891	-0.996657	0	0.245595	0	asr4653	PCC7120DELTA_RS24895
TU02687	-1.24283	1.49142e-05	-0.858878	0	0.383948	0	psbZ	PCC7120DELTA_RS21670
TU03665	-1.24394	0.00318269	-0.19088	0	1.05306	0.0117133	asr7023	PCC7120DELTA_RS28515
TU03465	-1.24632	1.24653e-06	-0.957444	0	0.288872	0	anacyp40-thiL	PCC7120DELTA_RS26870-PCC7120DELTA_RS26880	TU03464=as_anacyp40,TU03466=all5060,TU03467=gap2
TU01176	-1.24997	7.48168e-06	-1.7405	8.24442e-07	-0.49053	0	[all1843]-all1842-all1841-asl1840-asl1839-all1838-all1837	[PCC7120DELTA_RS10990]-PCC7120DELTA_RS10985-PCC7120DELTA_RS10980-PCC7120DELTA_RS10975-PCC7120DELTA_RS10970-PCC7120DELTA_RS10965-PCC7120DELTA_RS10960
TU03606	-1.25034	2.04611e-06	-1.29576	1.48913e-06	-0.0454217	0	alr5283-alr5284-accA-alr5286-folE2	PCC7120DELTA_RS27960-PCC7120DELTA_RS27965-PCC7120DELTA_RS27970-PCC7120DELTA_RS27975-PCC7120DELTA_RS27980	TU03605=all5282,TU03607=NA,TU03608=all5288
TU01353	-1.25102	2.23846e-05	-0.0957162	0	1.1553	0.00010222	acpD	PCC7120DELTA_RS12365	TU01352=alr2104
TU02214	-1.26312	2.0176e-05	-1.36411	1.02617e-05	-0.100991	0	ndk	PCC7120DELTA_RS18745	TU02215=PCC7120DELTA_RS18755-all3403
TU00634	-1.26743	7.76305e-06	-0.838416	0	0.429013	0	alr1004	PCC7120DELTA_RS06880	TU00635=all1007-all1006
TU03282	-1.26774	6.68324e-06	-1.41555	2.83164e-06	-0.147808	0	alr4831	PCC7120DELTA_RS25765	TU03283=NA
TU03826	-1.2713	1.04955e-05	-0.343066	0	0.92823	0	all7236	PCC7120DELTA_RS29550
TU02490	-1.27501	5.14979e-06	-1.85235	4.59761e-07	-0.577344	0	hemH	PCC7120DELTA_RS20470	TU02491=NA
TU00059	-1.27649	8.83322e-06	-1.37675	4.66569e-06	-0.100254	0	all0089	PCC7120DELTA_RS02420	TU00058=alr0088
TU00104	-1.27711	1.05304e-06	-1.01706	4.06703e-06	0.260051	0	bchI-asl0151	PCC7120DELTA_RS02720-PCC7120DELTA_RS02715	TU00103=asr0148-alr0149-alr0150
TU00047	-1.2777	6.17261e-06	-1.1899	8.46289e-06	0.087801	0	sodA	PCC7120DELTA_RS02325	TU00044=adk2-chrB,TU00048=NA
TU02665	-1.28003	1.15237e-06	-1.05855	3.57122e-06	0.221484	0	all3964-all3963-all3962	PCC7120DELTA_RS21530-PCC7120DELTA_RS21525-PCC7120DELTA_RS31145	TU02666=asr3960-PCC7120DELTA_RS21515,TU02667=alr3965
TU00179	-1.28036	1.55559e-06	-1.4814	6.1279e-07	-0.201037	0	plsX-fabH-fabD-alr0241-alr0242	PCC7120DELTA_RS03165-PCC7120DELTA_RS03170-PCC7120DELTA_RS03175-PCC7120DELTA_RS03180-PCC7120DELTA_RS03185	TU00180=NA
TU02779	-1.28186	1.98883e-06	-0.980225	0	0.301635	0	prk	PCC7120DELTA_RS22340	TU02780=[asl4122]
TU03201	-1.28216	0.000140881	0.314328	0	1.59648	8.446e-05
TU00455	-1.30005	4.1733e-06	-0.820628	0	0.479419	0	all0721	PCC7120DELTA_RS05480
TU00695	-1.30153	1.17071e-06	-1.54503	3.98063e-07	-0.243495	0	ubiD	PCC7120DELTA_RS07390	TU00696=NA
TU03528	-1.30519	6.09382e-06	-1.26652	6.35519e-06	0.0386776	0	alr5168	PCC7120DELTA_RS27400	TU03529=all5169
TU00486	-1.31305	1.54849e-05	-1.83119	1.5315e-06	-0.518143	0	PmgR1	PmgR1
TU00209	-1.3156	0.00325608	-2.53652	4.23141e-05	-1.22092	0.00763224	alr0277	PCC7120DELTA_RS03350	TU00210=bchD
TU01243	-1.31701	5.00875e-06	-1.27733	5.30261e-06	0.0396802	0	alr1960-alr1961	PCC7120DELTA_RS11580-PCC7120DELTA_RS11585
TU02583	-1.31756	3.25547e-06	-0.904993	0	0.412565	0	malQ	PCC7120DELTA_RS21060	TU02584=all3873-all3872
TU02915	-1.32028	4.77387e-06	-0.98979	0	0.330487	0	rpsL-rpsG-fusA-tuf-rpsJ	PCC7120DELTA_RS23380-PCC7120DELTA_RS23375-PCC7120DELTA_RS23370-PCC7120DELTA_RS23365-PCC7120DELTA_RS23360
TU03097	-1.32524	0.00178011	-2.5884	1.92703e-05	-1.26317	0.00398253	[psbA4]	[PCC7120DELTA_RS24600]
TU03492	-1.32727	3.47811e-06	-0.61377	0	0.713497	0	pyrE	PCC7120DELTA_RS27050	TU03493=all5100
TU00012	-1.32858	5.59752e-06	-0.785315	0	0.543262	0	alr0024	PCC7120DELTA_RS02095	TU00013=all0028
TU02818	-1.33037	1.01513e-06	-1.38033	7.39566e-07	-0.049964	0	gpmI-secG-[all4180]	PCC7120DELTA_RS22635-PCC7120DELTA_RS22630-[PCC7120DELTA_RS22625]	TU02819=NA
TU02885	-1.33284	1.7482e-05	-1.40601	1.04668e-05	-0.0731705	0	alr4293	PCC7120DELTA_RS23155
TU00861	-1.33939	2.8883e-06	-1.51185	1.18708e-06	-0.172458	0	all1351	PCC7120DELTA_RS08585	TU00860=alr1350
TU00944	-1.3409	0.000467388	-1.21673	0.000674128	0.124167	0	[macB2]	[PCC7120DELTA_RS09330]	TU00945=all1509-all1508
TU02114	-1.34181	1.24653e-06	-1.66866	3.10577e-07	-0.326852	0	hemL	PCC7120DELTA_RS18085	TU02115=PCC7120DELTA_RS31065
TU03841	-1.34395	2.5012e-05	-0.289242	0	1.05471	0.00028803			TU03842=alr7250
TU00451	-1.34689	3.24444e-05	-1.42443	1.91616e-05	-0.0775396	0	glgB	PCC7120DELTA_RS05450	TU00452=NA
TU03233	-1.35094	0.000289818	-1.29845	0.000291499	0.0524912	0	alr4777	PCC7120DELTA_RS25485
TU00549	-1.35488	7.58368e-07	-0.924356	0	0.430527	0	ndhF4-ndhD4-cupB	PCC7120DELTA_RS06210-PCC7120DELTA_RS06215-PCC7120DELTA_RS06220	TU00550=NA
TU01980	-1.35598	2.25139e-06	-1.42549	1.47592e-06	-0.0695059	0	PCC7120DELTA_RS17140-maf	PCC7120DELTA_RS17140-PCC7120DELTA_RS17135	TU01979=lpxD
TU00720	-1.35937	0.000150741	-1.3545	0.000121508	0.004877	0	PCC7120DELTA_RS07535-[alr1136]	PCC7120DELTA_RS07535-[PCC7120DELTA_RS07540]	TU00721=NA
TU02927	-1.3604	5.55912e-06	-1.50053	2.53439e-06	-0.140131	0	dxR	PCC7120DELTA_RS23435
TU01017	-1.36328	0.00851093	0.114839	0	1.47812	0.00849462			TU01016=alr1627-alr1628-alr1629
TU02566	-1.36533	2.47591e-05	-1.05353	0.000113629	0.311802	0	psbE-psbF-psbL-psbJ	PCC7120DELTA_RS20935-PCC7120DELTA_RS31120-PCC7120DELTA_RS31125-PCC7120DELTA_RS31130	TU02565=NA
TU01196	-1.36935	5.44145e-07	-1.72671	1.11493e-07	-0.357366	0	hemC-glgA2	PCC7120DELTA_RS11180-PCC7120DELTA_RS11185
TU03404	-1.37142	0.000711061	-1.72146	0.000131444	-0.350042	0	allrr12-allrr11-rrf4	PCC7120DELTA_RS26485-PCC7120DELTA_RS26480-PCC7120DELTA_RS26475
TU03409	-1.37151	4.21704e-06	-1.48753	2.0637e-06	-0.116012	0	susA	PCC7120DELTA_RS26525	TU03408=alr4984
TU03527	-1.37353	0.000138293	-1.11568	0.000411959	0.257853	0	all5167	PCC7120DELTA_RS27395
TU01198	-1.37959	1.5676e-06	-1.17914	4.06605e-06	0.200447	0	alr1883	PCC7120DELTA_RS11205
TU00088	-1.3835	4.33144e-06	-1.35567	4.20384e-06	0.0278304	0	[chlP]	[PCC7120DELTA_RS02600]	TU00089=NA
TU02358	-1.38408	0.000108341	-0.82553	0	0.558545	0	tonB2	PCC7120DELTA_RS19655	TU02357=alr3583-alr3584
TU00381	-1.38636	2.97857e-05	-0.886208	0	0.500155	0	[alr0600]	[PCC7120DELTA_RS04915]	TU00382=cnaT
TU01471	-1.3906	1.11152e-06	-1.36485	1.18428e-06	0.0257494	0	apcF	PCC7120DELTA_RS13480
TU01890	-1.3909	1.66617e-05	-1.10524	6.4798e-05	0.285656	0	asr2939	PCC7120DELTA_RS16460
TU03609	-1.39288	4.52488e-06	-0.257391	0	1.13549	4.83904e-05	psaK2-psaK3	PCC7120DELTA_RS27990-PCC7120DELTA_RS27995
TU00251	-1.3958	5.83966e-06	-0.775547	0	0.620254	0	thrB-alr0347	PCC7120DELTA_RS03670-PCC7120DELTA_RS03675
TU00826	-1.39898	1.12442e-06	-1.87128	1.66897e-07	-0.472303	0	all1304-all1303	PCC7120DELTA_RS08350-PCC7120DELTA_RS08345
TU03984	-1.4122	0.000296453	-1.37563	0.000274822	0.0365689	0	alr7634	PCC7120DELTA_RS32785
TU03743	-1.41533	0.000241829	-2.05791	1.66536e-05	-0.642572	0
TU00646	-1.41663	1.15257e-05	-0.732155	0	0.684473	0	psbY-alr1026	PCC7120DELTA_RS06985-PCC7120DELTA_RS06990	TU00647=all1027
TU02505	-1.41729	1.66617e-05	-0.682145	0	0.735145	0	alr3775	PCC7120DELTA_RS20585	TU02506=all3776
TU01306	-1.41763	1.44052e-05	-1.26863	2.58899e-05	0.148998	0	all2056	PCC7120DELTA_RS12090	TU01305=alr2055,TU01307=alr2057
TU01011	-1.41855	0.000259618	-1.43602	0.000189456	-0.0174729	0			TU01010=all1618-all1617-ftn6
TU00210	-1.43041	9.99527e-07	-1.59532	4.85272e-07	-0.164908	0	bchD	PCC7120DELTA_RS03355	TU00209=alr0277
TU02299	-1.43079	8.48526e-07	-2.32943	3.68876e-08	-0.898641	0	[alr3524]	[PCC7120DELTA_RS19340]	TU02298=asl3523
TU01172	-1.4314	3.94759e-07	-1.40902	4.27189e-07	0.022381	0	pds-alr1833	PCC7120DELTA_RS10935-PCC7120DELTA_RS10940
TU02468	-1.43458	0.00110928	-2.27386	4.644e-05	-0.839273	0	psbA2	PCC7120DELTA_RS20350
TU03744	-1.45017	0.00104296	-0.439133	0	1.01103	0.0120602			TU03745=all7137
TU02966	-1.45616	7.82888e-07	-1.21466	2.1702e-06	0.241506	0	tpiA-folP	PCC7120DELTA_RS23600-PCC7120DELTA_RS23605	TU02967=all4387
TU01208	-1.45804	5.08359e-07	-1.08641	2.84537e-06	0.371633	0	groEL	PCC7120DELTA_RS11270	TU01207=all1895
TU02493	-1.47163	0.000256313	-0.808102	0	0.663525	0	[alr3752]	[PCC7120DELTA_RS20475]	TU02492=all3753
TU02690	-1.48713	0.00024671	-1.05024	0.0016891	0.436893	0	[all3999]-asl3998	[PCC7120DELTA_RS21710]-PCC7120DELTA_RS21705	TU02689=alr3994-alr3995-alr3996-alr3997
TU01883	-1.48975	2.76777e-05	-1.7515	7.9789e-06	-0.261753	0			TU01882=asr2932-alr2933
TU02046	-1.49048	2.57298e-06	-2.2841	1.56659e-07	-0.793612	0	ppsA2	PCC7120DELTA_RS17485
TU02571	-1.49186	3.13904e-06	-1.34887	5.21169e-06	0.142992	0	psbO	PCC7120DELTA_RS20965
TU02761	-1.50499	0.000637057	-0.567417	0	0.937578	0	asl4098	PCC7120DELTA_RS22225
TU00275	-1.51269	3.08582e-06	-2.26923	2.18078e-07	-0.756539	0	fhuC-fhuD-fhuB	PCC7120DELTA_RS03870-PCC7120DELTA_RS03865-PCC7120DELTA_RS03860
TU00494	-1.51818	4.35374e-07	-1.94735	7.60175e-08	-0.429172	0	rpe	PCC7120DELTA_RS05780	TU00492=all0781-all0778
TU00021	-1.51831	4.32778e-06	-1.06761	3.72612e-05	0.450697	0	rfbB-alr0039	PCC7120DELTA_RS02170-PCC7120DELTA_RS02175	TU00022=all0042-all0041-all0040
TU01512	-1.52826	1.0346e-05	-1.27009	3.02637e-05	0.258164	0	all2375	PCC7120DELTA_RS13705	TU01511=alr2374-alr2376
TU03483	-1.53699	0.00298349	-1.20246	0.00880852	0.334534	0	alr5087	PCC7120DELTA_RS26990	TU03484=all5089-rdgB
TU01813	-1.53985	5.44145e-07	-2.53233	2.26118e-08	-0.99248	0	alr2811-rimM	PCC7120DELTA_RS15820-PCC7120DELTA_RS15825
TU01789	-1.54601	5.11578e-07	-1.46862	6.74139e-07	0.0773859	0	ilvD	PCC7120DELTA_RS15625
TU01567	-1.54884	4.37601e-07	-1.20029	1.9307e-06	0.348546	0	petC3-petA	PCC7120DELTA_RS14080-PCC7120DELTA_RS14075	TU01568=alr2454
TU02764	-1.55055	7.58368e-07	-2.23643	6.72829e-08	-0.685881	0	alr4100	PCC7120DELTA_RS22235	TU02765=ribG-all4102-all4101
TU01565	-1.5543	7.26118e-07	-1.70331	3.98063e-07	-0.149007	0	alr2450	PCC7120DELTA_RS14065
TU03018	-1.55746	2.20217e-07	-1.07918	2.0198e-06	0.478285	0	cysH-all4463	PCC7120DELTA_RS23975-PCC7120DELTA_RS23970
TU03312	-1.58155	7.0961e-06	-3.16985	7.17617e-08	-1.5883	2.24668e-05	psbA5	PCC7120DELTA_RS25930	TU03313=PCC7120DELTA_RS31960
TU01530	-1.5826	9.01811e-07	-1.3499	2.15877e-06	0.232702	0	alr2406	PCC7120DELTA_RS13845
TU02609	-1.58365	8.38268e-07	-2.17416	9.6008e-08	-0.590508	0	hemE	PCC7120DELTA_RS21245
TU03246	-1.58411	5.4457e-07	-0.605496	0	0.97861	0	rpsB-tsf-all4790-recG	PCC7120DELTA_RS25560-PCC7120DELTA_RS25555-PCC7120DELTA_RS25550-PCC7120DELTA_RS25545	TU03245=alr4787-alr4788,TU03247=NA
TU00761	-1.5886	4.23236e-07	-0.965347	0	0.623256	0	psbU	PCC7120DELTA_RS07930
TU00243	-1.58904	5.26769e-07	0.518369	0	2.1074	3.67628e-07	sbpA-cysT-cysW-asl0319	PCC7120DELTA_RS03550-PCC7120DELTA_RS03545-PCC7120DELTA_RS03540-PCC7120DELTA_RS03535
TU03364	-1.59418	3.23675e-07	-1.97368	7.17617e-08	-0.379495	0	ftsH4	PCC7120DELTA_RS26285
TU00656	-1.5998	1.42512e-06	-2.02172	3.2242e-07	-0.421924	0	hemA	PCC7120DELTA_RS07065	TU00657=[all1043]
TU03507	-1.60183	3.21334e-05	-1.95839	7.23225e-06	-0.356557	0	psb30	PCC7120DELTA_RS27190	TU03506=[alr5127]
TU02753	-1.60817	0.000210172	-1.89893	5.6828e-05	-0.290755	0	PCC7120DELTA_RS22140-allrt37-allrt36-allrr08-rrf3	PCC7120DELTA_RS22140-PCC7120DELTA_RS22135-PCC7120DELTA_RS22130-PCC7120DELTA_RS22125-PCC7120DELTA_RS22120
TU00277	-1.62865	3.48226e-06	-1.88047	1.21998e-06	-0.251822	0	schT	PCC7120DELTA_RS03910	TU00278=PCC7120DELTA_RS03915
TU01206	-1.63065	5.76116e-07	-1.43519	1.20163e-06	0.195453	0	fabG	PCC7120DELTA_RS11260	TU01207=all1895
TU00505	-1.63546	4.94259e-06	-1.05075	7.92341e-05	0.584712	0	psbW-all0800	PCC7120DELTA_RS05875-PCC7120DELTA_RS05870	TU00503=asr0798-grxD
TU00198	-1.64256	1.24653e-06	-1.68108	1.03237e-06	-0.0385258	0	psbV	PCC7120DELTA_RS03270
TU03615	-1.64653	1.45625e-06	-0.641144	0	1.00539	0.00010567	rplS-allrt47-secE-nusG-rplK-rplA-rplJ-rplL	PCC7120DELTA_RS28030-PCC7120DELTA_RS28035-PCC7120DELTA_RS28040-PCC7120DELTA_RS28045-PCC7120DELTA_RS28050-PCC7120DELTA_RS28055-PCC7120DELTA_RS28060-PCC7120DELTA_RS28065
TU00097	-1.65125	1.11152e-06	-1.96379	3.72391e-07	-0.31254	0	psbB-psbT	PCC7120DELTA_RS02650-PCC7120DELTA_RS02645
TU03027	-1.66829	3.87176e-07	-1.28701	1.70726e-06	0.381283	0	asl4482-all4481-chlG-all4479-all4478-all4477	PCC7120DELTA_RS24065-PCC7120DELTA_RS24060-PCC7120DELTA_RS24055-PCC7120DELTA_RS24050-PCC7120DELTA_RS24045-PCC7120DELTA_RS24040	TU03028=NA
TU02047	-1.67721	3.08582e-06	-1.53299	4.76856e-06	0.14422	0	ocp	PCC7120DELTA_RS17495
TU02691	-1.68103	3.17511e-05	-1.73883	2.17617e-05	-0.0577988	0	isiA-all4000	PCC7120DELTA_RS21720-PCC7120DELTA_RS21715
TU00706	-1.69061	4.46015e-06	-1.15249	4.72413e-05	0.53813	0	alr1121	PCC7120DELTA_RS07460	TU00707=NA,TU00708=all1122
TU01581	-1.69127	0.000156024	-0.788265	0	0.903004	0	alr2465	PCC7120DELTA_RS14150
TU00185	-1.70285	2.78042e-05	-1.18833	0.000245697	0.514517	0	[sjdR]	[PCC7120DELTA_RS03220]	TU00187=NA
TU01724	-1.70669	3.21917e-06	-1.24214	2.23887e-05	0.464555	0	all2700	PCC7120DELTA_RS15275	TU01725=NA
TU01101	-1.71008	1.31868e-06	-0.976259	0	0.733817	0	alr1744	PCC7120DELTA_RS10515
TU01651	-1.71245	2.72109e-06	-0.576924	0	1.13552	0.000108739	alr2562	PCC7120DELTA_RS14630	TU01650=tal
TU01963	-1.71278	6.03318e-07	-2.08893	1.59111e-07	-0.376145	0	all3041	PCC7120DELTA_RS16965
TU03445	-1.7178	4.35374e-07	-1.33878	1.82388e-06	0.379015	0	atpB-atpE	PCC7120DELTA_RS26780-PCC7120DELTA_RS26775
TU00570	-1.72031	1.05304e-06	-1.24476	7.37676e-06	0.475548	0	era	PCC7120DELTA_RS06420
TU03214	-1.74548	1.24653e-06	-1.73965	1.18708e-06	0.00583022	0	petM-all4752	PCC7120DELTA_RS25375-PCC7120DELTA_RS25370
TU02399	-1.75086	5.53459e-07	-1.98211	2.45496e-07	-0.231259	0	ftsH2	PCC7120DELTA_RS19935	TU02400=NA,TU02401=NA,TU02402=NA
TU01550	-1.75736	1.46591e-06	-2.09508	4.89216e-07	-0.337726	0	alr2431-murQ	PCC7120DELTA_RS13970-PCC7120DELTA_RS13975	TU01551=NA
TU00554	-1.77361	1.2656e-06	-1.18845	1.56095e-05	0.585153	0	[all0875]	[PCC7120DELTA_RS06240]
TU03239	-1.7798	0.000105198	-1.63714	0.000144138	0.142659	0	all4782	PCC7120DELTA_RS25510
TU03481	-1.78411	3.94759e-07	-2.73571	2.31493e-08	-0.951598	0	clpB2	PCC7120DELTA_RS26975	TU03482=asl5085
TU00654	-1.79362	7.34073e-07	-1.78	7.18145e-07	0.0136245	0	glpX	PCC7120DELTA_RS07060	TU00655=as_glpX
TU02349	-1.80218	7.88709e-05	-3.17855	1.5477e-06	-1.37637	0.000878528	[psbA]	[PCC7120DELTA_RS19590]
TU02413	-1.80246	1.46591e-06	-1.3703	7.83678e-06	0.43216	0	apcD	PCC7120DELTA_RS19995
TU03127	-1.8055	1.31679e-06	-1.58575	2.745e-06	0.219748	0	alr4641	PCC7120DELTA_RS24830	TU03126=all4639
TU03071	-1.8063	7.58368e-07	-3.35304	1.56891e-08	-1.54675	8.23703e-06	psbD2	PCC7120DELTA_RS24380
TU01392	-1.80901	4.94259e-06	-1.94904	2.61998e-06	-0.140024	0	alr2169	PCC7120DELTA_RS12690	TU01393=all2170
TU00114	-1.82422	1.46009e-06	-1.10244	3.59498e-05	0.721781	0	all0164-PCC7120DELTA_RS30595	PCC7120DELTA_RS02780-PCC7120DELTA_RS30595
TU03130	-1.83032	1.05069e-07	-2.051	4.65136e-08	-0.220682	0	agp-[all4644]	PCC7120DELTA_RS24850-[PCC7120DELTA_RS24845]
TU03337	-1.84246	2.16174e-06	-0.949664	0	0.892796	0	all4894	PCC7120DELTA_RS26070
TU02167	-1.86528	1.7633e-07	-1.7869	2.26705e-07	0.0783844	0	acpP-fabF-tkt	PCC7120DELTA_RS18450-PCC7120DELTA_RS18455-PCC7120DELTA_RS18460	TU02168=NA,TU02169=NA,TU02170=NA
TU00819	-1.87778	1.56159e-06	-1.30418	1.55237e-05	0.573598	0	cynS-PCC7120DELTA_RS08285	PCC7120DELTA_RS08290-PCC7120DELTA_RS08285	TU00818=asr1289
TU00796	-1.88054	7.34073e-07	-1.48891	2.84537e-06	0.391629	0	psb27	PCC7120DELTA_RS08130
TU02138	-1.8846	7.06399e-07	-1.8624	7.13327e-07	0.0221976	0
TU01177	-1.89372	1.56874e-05	-2.43018	2.58823e-06	-0.536454	0	all1844	PCC7120DELTA_RS10995
TU00301	-1.89957	9.11741e-07	-2.77242	7.17617e-08	-0.872849	0	asr0460-asr0461	PCC7120DELTA_RS04235-PCC7120DELTA_RS04240
TU03595	-1.89979	2.76919e-06	-2.25798	8.58921e-07	-0.358187	0	all5274-all5273	PCC7120DELTA_RS27915-PCC7120DELTA_RS27910	TU03594=allrt46
TU02726	-1.90291	0.000453873	-1.45005	0.00188971	0.452856	0	[avaKa]	[PCC7120DELTA_RS21960]
TU00149	-1.91675	4.45446e-06	-1.61831	1.13191e-05	0.29844	0	alr0198-alr0199	PCC7120DELTA_RS02965-PCC7120DELTA_RS02970	TU00150=[larC]
TU02438	-1.92571	3.2776e-06	-1.52228	1.29463e-05	0.403434	0	all3687	PCC7120DELTA_RS20160	TU02437=clpP2-clpX-alr3685-asr3686
TU02787	-1.9314	7.58368e-07	-1.47208	3.91911e-06	0.459323	0	all4131-all4130	PCC7120DELTA_RS22380-PCC7120DELTA_RS22375	TU02786=cofH,TU02788=alr4132-asr4133-alr4134-PCC7120DELTA_RS32255
TU03515	-1.93352	1.63773e-07	-2.33058	4.62817e-08	-0.397062	0	sat	PCC7120DELTA_RS27245
TU01989	-1.97656	5.25819e-06	-1.36861	5.17348e-05	0.607945	0	asr3089-alr3090	PCC7120DELTA_RS17200-PCC7120DELTA_RS17205
TU01431	-1.98345	8.74722e-05	-2.16362	3.99457e-05	-0.180164	0			TU01430=[lpxB]
TU03107	-1.98412	1.00871e-07	-2.15166	5.57663e-08	-0.167548	0	ilvG	PCC7120DELTA_RS24700
TU01529	-1.98809	3.11329e-06	-1.58082	1.18884e-05	0.407271	0	isiB	PCC7120DELTA_RS13840
TU01154	-2.03823	2.19898e-07	-2.52236	5.25009e-08	-0.484137	0	alr1809	PCC7120DELTA_RS10825
TU00345	-2.03856	1.1136e-07	-2.12753	7.60175e-08	-0.0889691	0	[pruA]	[PCC7120DELTA_RS04630]
TU03412	-2.05931	4.03433e-07	-1.78805	9.5302e-07	0.271259	0	desC2	PCC7120DELTA_RS26555
TU00545	-2.09603	1.15315e-07	-1.67293	5.05528e-07	0.423104	0	ccmK2-ccmK1-ccmL-ccmM-ccmN-ccmO	PCC7120DELTA_RS06205-PCC7120DELTA_RS06200-PCC7120DELTA_RS06195-PCC7120DELTA_RS06190-PCC7120DELTA_RS06185-PCC7120DELTA_RS06180	TU00546=NA,TU00547=NA
TU03405	-2.1349	4.59388e-07	-1.50468	3.83097e-06	0.630222	0	alr4979	PCC7120DELTA_RS26495	TU03406=all4980
TU00953	-2.15926	2.9148e-07	-1.31792	6.04624e-06	0.84133	0	rbcL-rbcX-rbcS	PCC7120DELTA_RS09415-PCC7120DELTA_RS09420-PCC7120DELTA_RS09425
TU02883	-2.17271	7.59287e-08	-2.84739	1.56891e-08	-0.674681	0	psbD-psbC	PCC7120DELTA_RS23140-PCC7120DELTA_RS23145
TU00366	-2.18725	2.74353e-06	-1.85659	6.83213e-06	0.330662	0	cphA2	PCC7120DELTA_RS04780	TU00365=txlA
TU01423	-2.21714	8.80204e-07	-2.62744	2.91455e-07	-0.410298	0	htpX-all2262	PCC7120DELTA_RS13170-PCC7120DELTA_RS13165	TU01422=PCC7120DELTA_RS13160
TU00042	-2.22182	2.50828e-08	-1.84739	7.17617e-08	0.374435	0	asr0064	PCC7120DELTA_RS02295	TU00043=all0067-dcd-all0065
TU02826	-2.23032	2.98403e-07	-0.903203	0	1.32712	2.64859e-05	rplC-rplD-rplW-rplB-rpsS-rplV-rpsC-rplP-rpmC-rpsQ-rplN-rplX-rplE-rpsH-rplF-rplR-rpsE-rplO-secY-adk1	PCC7120DELTA_RS22795-PCC7120DELTA_RS22790-PCC7120DELTA_RS22785-PCC7120DELTA_RS22780-PCC7120DELTA_RS22775-PCC7120DELTA_RS22770-PCC7120DELTA_RS22765-PCC7120DELTA_RS22760-PCC7120DELTA_RS22755-PCC7120DELTA_RS22750-PCC7120DELTA_RS22745-PCC7120DELTA_RS22740-PCC7120DELTA_RS22735-PCC7120DELTA_RS22730-PCC7120DELTA_RS22725-PCC7120DELTA_RS22720-PCC7120DELTA_RS22715-PCC7120DELTA_RS22710-PCC7120DELTA_RS22705-…	TU02825=NA,TU02827=NA
TU00003	-2.31239	2.79296e-07	-1.38966	6.30482e-06	0.922732	0	uncI-atpI-atpH-atpG-atpF-atpD-atpA-atpC	PCC7120DELTA_RS02030-PCC7120DELTA_RS02025-PCC7120DELTA_RS02020-PCC7120DELTA_RS02015-PCC7120DELTA_RS02010-PCC7120DELTA_RS02005-PCC7120DELTA_RS02000-PCC7120DELTA_RS01995
TU01601	-2.31834	1.97328e-07	-1.48473	3.06342e-06	0.833609	0	alr2489	PCC7120DELTA_RS14275	TU01602=sufR-asl2490
TU02359	-2.33513	1.6668e-05	-1.69173	0.000116199	0.643394	0	all3586	PCC7120DELTA_RS19660
TU01161	-2.34467	3.87736e-07	-2.18849	5.63943e-07	0.156178	0	[alr1819]	[PCC7120DELTA_RS10870]	TU01162=NA
TU02096	-2.347	1.46818e-06	-1.22829	9.33587e-05	1.11871	0.000464877	all3232	PCC7120DELTA_RS17930	TU02095=[rsmA]-ispE-alr3231
TU02564	-2.35012	3.1066e-08	-1.98109	7.714e-08	0.369026	0	hoxR-alr3844	PCC7120DELTA_RS20925-PCC7120DELTA_RS20930	TU02565=NA
TU00086	-2.35226	1.17741e-07	-0.707818	0	1.64445	5.23864e-06	yidD-cysA	PCC7120DELTA_RS02595-PCC7120DELTA_RS02590	TU00087=NA
TU00719	-2.41067	4.55459e-05	-2.21554	6.57288e-05	0.195132	0	asr1134	PCC7120DELTA_RS07530
TU00263	-2.44995	1.82559e-07	-1.86951	9.98299e-07	0.580445	0	alr0369	PCC7120DELTA_RS03765
TU00218	-2.50497	1.6221e-06	-3.05962	4.65836e-07	-0.554647	0	alr0286	PCC7120DELTA_RS03390
TU00507	-2.54991	1.31868e-06	-2.41866	1.67634e-06	0.131247	0	alr0803	PCC7120DELTA_RS05885	TU00508=NA
TU03953	-2.63255	0.00607609	-2.39448	0.00790394	0.238068	0	alr7524	PCC7120DELTA_RS00115
TU00391	-2.65273	5.48488e-06	-2.00143	3.07799e-05	0.651295	0	all0615	PCC7120DELTA_RS04990
TU00299	-2.66433	1.05821e-06	-2.43054	1.67634e-06	0.233793	0	all0458-all0457	PCC7120DELTA_RS04225-PCC7120DELTA_RS04220
TU00009	-2.69155	3.1066e-08	-2.8498	2.26118e-08	-0.158244	0	apcE	PCC7120DELTA_RS02075	TU00010=NA
TU00276	-2.69646	3.08872e-05	-3.42565	5.4203e-06	-0.729193	0	all0396-all0395-all0394-all0393-all0392-all0391-rhbF	PCC7120DELTA_RS03905-PCC7120DELTA_RS03900-PCC7120DELTA_RS03895-PCC7120DELTA_RS03890-PCC7120DELTA_RS03885-PCC7120DELTA_RS03880-PCC7120DELTA_RS03875
TU02857	-2.71629	3.69697e-07	-2.57191	5.05528e-07	0.144382	0	gdhA	PCC7120DELTA_RS22990	TU02858=acs
TU00011	-2.9953	3.74469e-08	-2.167	3.2242e-07	0.828297	0	apcA-apcB-apcC	PCC7120DELTA_RS02080-PCC7120DELTA_RS02085-PCC7120DELTA_RS02090
TU01209	-3.01072	5.19206e-09	-2.70733	1.23944e-08	0.303391	0	all1897	PCC7120DELTA_RS11275
TU01473	-3.21867	5.16046e-07	-2.49386	2.28043e-06	0.724811	0	gifA	PCC7120DELTA_RS13490	TU01472=glnA
TU00041	-3.28148	3.17934e-05	-2.7274	9.17957e-05	0.554078	0
TU00300	-3.30486	1.09647e-06	-2.47953	6.24107e-06	0.825323	0	all0459	PCC7120DELTA_RS04230
TU00342	-3.43218	3.74469e-08	-3.68232	2.31493e-08	-0.250142	0	cpcB-cpcA-cpcC-cpcD-cpcE-cpcF-cpcG1-cpcG2-cpcL-cpcG4	PCC7120DELTA_RS04570-PCC7120DELTA_RS04575-PCC7120DELTA_RS04580-PCC7120DELTA_RS04585-PCC7120DELTA_RS04590-PCC7120DELTA_RS04595-PCC7120DELTA_RS04600-PCC7120DELTA_RS04605-PCC7120DELTA_RS04610-PCC7120DELTA_RS04615	TU00343=NA,TU00344=all0539-all0538
TU01488	-3.43428	3.1066e-08	-3.21113	4.19484e-08	0.223146	0	alr2346	PCC7120DELTA_RS13565	TU01489=menB
TU00341	-4.02064	5.94934e-09	-4.38792	5.08575e-09	-0.367278	0	pecB-pecA-pecC-pecE-pecF	PCC7120DELTA_RS04540-PCC7120DELTA_RS04545-PCC7120DELTA_RS04550-PCC7120DELTA_RS04555-PCC7120DELTA_RS04565
TU01820	-4.25885	6.13565e-06	0.502299	0	4.76115	1.18499e-05			TU01819=hetP-patC
TU00841	-4.92059	5.62541e-07	-4.28496	1.2495e-06	0.635628	0	pirA	PCC7120DELTA_RS32395
